# Supplementary material for: A Collision Cross Section Database for Extractables and Leachables from Food Contact Materials
Source: J Agric Food Chem. 2022 Apr 5;70(14):4457–66. doi: 10.1021/acs.jafc.2c00724 (PMC9011387; doi:10.1021/acs.jafc.2c00724)
Supplement: Supplementary file 2 — jf2c00724_si_002.xlsx [file jf2c00724_si_002.xlsx]

## Sheet: M+H
No.	name	TWCCSN2	RT	adduct	PubChem CID	MonoisotopicMass	m/z	MolecularFormula	CanonicalSMILES	InChIKey	Super class	Class	Subclass	Use
1	(3-aminopropyl)triethoxysilane	153.72	5.8	[M+H]+	13521	221.145	222.152	C9H23NO3Si	CCO[Si](CCCN)(OCC)OCC	WYTZZXDRDKSJID-UHFFFAOYSA-N	Organometallic compounds	Organometalloid compounds	Organosilicon compounds	Adhesives and sealant chemicals
2	1,3,5 triallyl-1,3,5-triazine 2,4,6 trione	151.08	5.31	[M+H]+	13931	249.111	250.119	C12H15N3O3	C=CCN1C(=O)N(C(=O)N(C1=O)CC=C)CC=C	KOMNUTZXSVSERR-UHFFFAOYSA-N	Organoheterocyclic compounds	Triazines	Triazinones	Adhesives and sealant chemicals
3	1,3,5-tri-tert-butylbenzene	173.59	8.49	[M+H]+	15089	246.235	247.242	C18H30	CC(C)(C)C1=CC(=CC(=C1)C(C)(C)C)C(C)(C)C	GUFMBISUSZUUCB-UHFFFAOYSA-N	Benzenoids	Benzene and substituted derivatives	Phenylpropanes
4	1,3:24-Bis(3,4-dimethylobenzylideno)sorbitol	201.31	6.18	[M+H]+	11502517	414.204	415.212	C24H30O6	CC1=C(C=C(C=C1)C2OCC3C(O2)C(OC(O3)C4=CC(=C(C=C4)C)C)C(CO)O)C	YWEWWNPYDDHZDI-UHFFFAOYSA-N	Benzenoids	Benzene and substituted derivatives	Xylenes	Nucleating agent
5	1,4,7-trioxacyclotridecane-8,13-dione	143.46	3.41	[M+H]+	810852	216.1	217.107	C10H16O5	C1CCC(=O)OCCOCCOC(=O)C1	NNNMXIAYORIPQZ-UHFFFAOYSA-N	Organoheterocyclic compounds	Azoles	Oxazoles	Reaction products
6	1-hydroxypyrene	140.78	6.48	[M+H]+	21387	218.073	219.081	C16H10O	C1=CC2=C3C(=C1)C=CC4=C(C=CC(=C43)C=C2)O	BIJNHUAPTJVVNQ-UHFFFAOYSA-N	Benzenoids	Pyrenes
7	1-Naphthylamine	128.77	3.52	[M+H]+	8640	143.073	144.081	C10H9N	C1=CC=C2C(=C1)C=CC=C2N	RUFPHBVGCFYCNW-UHFFFAOYSA-N	Benzenoids	Naphthalenes		Primary aromatic amine
8	2,2'-Dihydroxy-4-Methoxybenzophenone	149.41	5.73	[M+H]+	8569	244.074	245.081	C14H12O4	COC1=CC(=C(C=C1)C(=O)C2=CC=CC=C2O)O	MEZZCSHVIGVWFI-UHFFFAOYSA-N	Benzenoids	Benzene and substituted derivatives	Benzophenones	Photoinitiators
9	2,4-Diamino-6-phenyl-1,3,5-triazine	138.98	2.61	[M+H]+	7064	187.086	188.093	C9H9N5	C1=CC=C(C=C1)C2=NC(=NC(=N2)N)N	GZVHEAJQGPRDLQ-UHFFFAOYSA-N	Organoheterocyclic compounds	Triazines	Aminotriazines
10	2,4-diaminotoluene	123.3	0.79	[M+H]+	7261	122.084	123.092	C7H10N2?	CC1=C(C=C(C=C1)N)N	VOZKAJLKRJDJLL-UHFFFAOYSA-N	Benzenoids	Benzene and substituted derivatives	Toluenes	Primary aromatic amine
11	2,4-Dihydroxybenzophenone	143.74	5.45	[M+H]+	8572	214.063	215.07	C13H10O3	C1=CC=C(C=C1)C(=O)C2=C(C=C(C=C2)O)O	ZXDDPOHVAMWLBH-UHFFFAOYSA-N	Benzenoids	Benzene and substituted derivatives	Benzophenones	Photoinitiators
12	2,4-Dimethylaniline	130.42	2.54	[M+H]+	7250	121.089	122.096	C8H11N	CC1=CC(=C(C=C1)N)C	CZZZABOKJQXEBO-UHFFFAOYSA-N	Benzenoids	Benzene and substituted derivatives	Xylenes	Primary aromatic amine
13	2,4-Di-tert-butylphenol	152.29	6.73	[M+H]+	7311	206.167	207.174	C14H22O	CC(C)(C)C1=CC(=C(C=C1)O)C(C)(C)C	ICKWICRCANNIBI-UHFFFAOYSA-N	Benzenoids	Benzene and substituted derivatives	Phenylpropanes	Antioxidants
14	2,5-Bis(5-tert-butyl-benzoxazol-2-yl)thiophene	226.8	8.76	[M+H]+	292429	430.171	431.179	C26H26N2O2S	CC(C)(C)C1=CC2=C(C=C1)OC(=N2)C3=CC=C(S3)C4=NC5=C(O4)C=CC(=C5)C(C)(C)C	AIXZBGVLNVRQSS-UHFFFAOYSA-N	Organoheterocyclic compounds	Benzoxazoles		Brightener
15	2,5-ditertbutyl-1,4-benzoquinone	156.45	6.77	[M+H]+	17161	220.146	221.154	C14H20O2	CC(C)(C)C1=CC(=O)C(=CC1=O)C(C)(C)C	ZZYASVWWDLJXIM-UHFFFAOYSA-N	Organic oxygen compounds	Organooxygen compounds	Carbonyl compounds	Antioxidants
16	2,6-Diaminotoluene	123.3	0.849	[M+H]+	13205	122.084	123.092	C7H10N2	CC1=C(C=CC=C1N)N	RLYCRLGLCUXUPO-UHFFFAOYSA-N	Benzenoids	Benzene and substituted derivatives	Toluenes	Primary aromatic amine
17	2,6-dimethoxyphenol	131.46	5.25	[M+H]+	7041	154.063	155.07	C8H10O3	COC1=C(C(=CC=C1)OC)O	KLIDCXVFHGNTTM-UHFFFAOYSA-N	Benzenoids	Phenols	Methoxyphenols
18	2,6-ditertbutyl-1,4-benzoquinone	155.96	6.77	[M+H]+	12867	220.146	221.154	C14H20O2	CC(C)(C)C1=CC(=O)C=C(C1=O)C(C)(C)C	RDQSIADLBQFVMY-UHFFFAOYSA-N	Lipids and lipid-like molecules	Prenol lipids	Monoterpenoids	Antioxidants
19	2,6-ditert-butyl-4-ethylphenol	167.25	4.89	[M+H]+	20087	234.198	235.206	C16H26O	CCC1=CC(=C(C(=C1)C(C)(C)C)O)C(C)(C)C	BVUXDWXKPROUDO-UHFFFAOYSA-N	Benzenoids	Benzene and substituted derivatives	Phenylpropanes	Antioxidants
20	2,6-di-tert-butylphenol	154.69	3.8	[M+H]+	31405	206.167	207.174	C14H22O	CC(C)(C)C1=C(C(=CC=C1)C(C)(C)C)O	DKCPKDPYUFEZCP-UHFFFAOYSA-N	Benzenoids	Benzene and substituted derivatives	Phenylpropanes	Antioxidants
21	2-diphenylacetyl-1,3-indandione-1-hydrazone	184.27	6.07	[M+H]+	5375071	354.137	355.144	C23H18N2O2	C1=CC=C(C=C1)C(C2=CC=CC=C2)C(=O)C3C(=NN)C4=CC=CC=C4C3=O	QBGMRRUHCFHZLC-NJNXFGOHSA-N	Benzenoids	Benzene and substituted derivatives	Diphenylmethanes
22	2-Ethyl anthraquinone	146.66	7	[M+H]+	6772	236.084	237.091	C16H12O2	CCC1=CC2=C(C=C1)C(=O)C3=CC=CC=C3C2=O	SJEBAWHUJDUKQK-UHFFFAOYSA-N	Benzenoids	Anthracenes	Anthraquinones	Photoinitiators
23	2-Ethylhexyl 2-cyano-3,3-diphenylacrylate	193.58	7.43	[M+H]+	22571	361.204	362.212	C24H27NO2	CCCCC(CC)COC(=O)C(=C(C1=CC=CC=C1)C2=CC=CC=C2)C#N	FMJSMJQBSVNSBF-UHFFFAOYSA-N	Benzenoids	Benzene and substituted derivatives	Diphenylmethanes	UV stablizers
24	2-isopropyl-9H-thioxanthen-9-one	152.36	7.305	[M+H]+	79633	254.077	255.084	C16H14OS	CC(C)C1=CC2=C(C=C1)SC3=CC=CC=C3C2=O	KTALPKYXQZGAEG-UHFFFAOYSA-N	Organoheterocyclic compounds	Thiochromenes		Photoinitiators
25	2-Napthylamine	127.31	3.29	[M+H]+	7057	143.073	144.081	C10H9N	C1=CC=C2C=C(C=CC2=C1)N	JBIJLHTVPXGSAM-UHFFFAOYSA-N	Benzenoids	Naphthalenes		Primary aromatic amine
26	3,5-Di-Tert-butyl-4-hydroxybenzaldehyde	164.86	6.547	[M+H]+	73219	234.162	235.169	C15H22O2	CC(C)(C)C1=CC(=CC(=C1O)C(C)(C)C)C=O	DOZRDZLFLOODMB-UHFFFAOYSA-N	Organic oxygen compounds	Organooxygen compounds	Carbonyl compounds	Antioxidants
27	3,9-Bis(2,4-dicumylphenoxy)-2,4,8,10-tetraoxa-3,9-diphosphaspiro[5.5]undecane	329.43	10.19	[M+H]+	164499	852.371	853.378	C53H58O6P2	CC(C)(C1=CC=CC=C1)C2=CC(=C(C=C2)OP3OCC4(CO3)COP(OC4)OC5=C(C=C(C=C5)C(C)(C)C6=CC=CC=C6)C(C)(C)C7=CC=CC=C7)C(C)(C)C8=CC=CC=C8	WBWXVCMXGYSMQA-UHFFFAOYSA-N	Phenylpropanoids and polyketides	Diarylheptanoids	Linear diarylheptanoids	Antioxidants
28	4-(4-morpholinyl)benzaldehyde	139.62	4.06	[M+H]+	291349	191.095	192.102	C11H13NO2	C1COCCN1C2=CC=C(C=C2)C=O	FOAQOAXQMISINY-UHFFFAOYSA-N	Organoheterocyclic compounds	Oxazinanes	Morpholines	Photoinitiators
29	4-(Dodecyloxy)benzoic acid	180.54	7.96	[M+H]+	75330	306.219	307.227	C19H30O3	CCCCCCCCCCCCOC1=CC=C(C=C1)C(=O)O	ALQLYJHDBAKLBB-UHFFFAOYSA-N	Benzenoids	Benzene and substituted derivatives	Benzoic acids and derivatives
30	4,4'-Bis(2-benzoxazolyl)stilbene?	209.61	7.36	[M+H]+	5702717	414.137	415.144	C28H18N2O2	C1=CC=C2C(=C1)N=C(O2)C3=CC=C(C=C3)C=CC4=CC=C(C=C4)C5=NC6=CC=CC=C6O5	ORACIQIJMCYPHQ-MDZDMXLPSA-N	Phenylpropanoids and polyketides	Stilbenes		Fluorescent brightener
31	4,4'-BIS(diethylamino) benzophenone	186.94	7	[M+H]+	66663	324.22	325.227	C21H28N2O	CCN(CC)C1=CC=C(C=C1)C(=O)C2=CC=C(C=C2)N(CC)CC	VYHBFRJRBHMIQZ-UHFFFAOYSA-N	Benzenoids	Benzene and substituted derivatives	Benzophenones	Photoinitiators
32	4,4-Methylenedianiline	158.25	1.56	[M+H]+	7577	198.116	199.123	C13H14N2	C1=CC(=CC=C1CC2=CC=C(C=C2)N)N	YBRVSVVVWCFQMG-UHFFFAOYSA-N	Benzenoids	Benzene and substituted derivatives	Diphenylmethanes	Primary aromatic amine
33	4,5-Dimethyl-2-furaldehyde	123.54	3.74	[M+H]+	643406	124.052	125.06	C7H8O2	CC1=C(OC(=C1)C=O)C	JPTPEPVCVXGNJM-UHFFFAOYSA-N	Organic oxygen compounds	Organooxygen compounds	Carbonyl compounds
34	4,6-dimethyldibenzothiophene	147.04	3.68	[M+H]+	1268103	212.066	213.073	C14H12S	CC1=C2C(=CC=C1)C3=CC=CC(=C3S2)C	MYAQZIAVOLKEGW-UHFFFAOYSA-N	Organoheterocyclic compounds	Benzothiophenes	Dibenzothiophenes
35	4.4?-Methylene-bis(2-methylaniline)	168.98	2.69	[M+H]+	13283	226.147	227.154	C15H18N2	CC1=C(C=CC(=C1)CC2=CC(=C(C=C2)N)C)N	WECDUOXQLAIPQW-UHFFFAOYSA-N	Benzenoids	Benzene and substituted derivatives	Diphenylmethanes	Primary aromatic amine
36	4-Aminobiphenyl	145.04	4.21	[M+H]+	7102	169.089	170.096	C12H11N	C1=CC=C(C=C1)C2=CC=C(C=C2)N	DMVOXQPQNTYEKQ-UHFFFAOYSA-N	Benzenoids	Benzene and substituted derivatives	Biphenyls and derivatives	Primary aromatic amine
37	4-hydroxybenzophenone	140.13	5.06	[M+H]+	14347	198.068	199.075	C13H10O2	C1=CC=C(C=C1)C(=O)C2=CC=C(C=C2)O	NPFYZDNDJHZQKY-UHFFFAOYSA-N	Benzenoids	Benzene and substituted derivatives	Benzophenones	Photoinitiators
38	4-methylbenzophenone	140.83	6.28	[M+H]+	8652	196.089	197.096	C14H12O	CC1=CC=C(C=C1)C(=O)C2=CC=CC=C2	WXPWZZHELZEVPO-UHFFFAOYSA-N	Benzenoids	Benzene and substituted derivatives	Benzophenones	Photoinitiators
39	4-Nonyl phenol	159.64	4.44	[M+H]+	1752	220.183	221.19	C15H24O	CCCCCCCCCC1=CC=C(C=C1)O	IGFHQQFPSIBGKE-UHFFFAOYSA-N	Benzenoids	Phenols	1-hydroxy-2-unsubstituted benzenoids	Antioxidants
40	4-sec-Butyl-2,6-di-tert-butylphenol	176.53	7.48	[M+H]+	86583	262.23	263.237	C18H30O	CCC(C)C1=CC(=C(C(=C1)C(C)(C)C)O)C(C)(C)C	BFZOTKYPSZSDEV-UHFFFAOYSA-N	Benzenoids	Benzene and substituted derivatives	Phenylpropanes	Antioxidants
41	7,9-Di-tert-butyl-1-oxaspiro(4,5)deca-6,9-diene-2,8-dione	173.89	6.53	[M+H]+	545303	276.173	277.18	C17H24O3	CC(C)(C)C1=CC2(CCC(=O)O2)C=C(C1=O)C(C)(C)C	ZTMZUYHXZPUDRF-UHFFFAOYSA-N	Organoheterocyclic compounds	Lactones	Gamma butyrolactones	Antioxidants
42	9,10-anthracenequinone	136.12	6.18	[M+H]+	6780	208.052	209.06	C14H8O2?	C1=CC=C2C(=C1)C(=O)C3=CC=CC=C3C2=O	RZVHIXYEVGDQDX-UHFFFAOYSA-N	Benzenoids	Anthracenes	Anthraquinones	Photoinitiators
43	9-phenanthrol	136.78	6.08	[M+H]+	10229	194.073	195.081	C14H10O	C1=CC=C2C(=C1)C=C(C3=CC=CC=C23)O	DZKIUEHLEXLYKM-UHFFFAOYSA-N	Benzenoids	Phenanthrenes and derivatives	Phenanthrols
44	acetaminophen	130.78	1.95	[M+H]+	1983	151.063	152.071	C8H9NO2	CC(=O)NC1=CC=C(C=C1)O	RZVAJINKPMORJF-UHFFFAOYSA-N	Benzenoids	Phenols	1-hydroxy-2-unsubstituted benzenoids	Drugs
45	Antioxidante L	258.9	9.77	[M+H]+	31250	514.406	515.413	C30H58O4S	CCCCCCCCCCCCOC(=O)CCSCCC(=O)OCCCCCCCCCCCC	GHKOFFNLGXMVNJ-UHFFFAOYSA-N	Organic acids and derivatives	Carboxylic acids and derivatives	Dicarboxylic acids and derivatives	Antioxidants
46	Benzidine	151.62	1.25	[M+H]+	7111	184.1	185.107	C12H12N2	C1=CC(=CC=C1C2=CC=C(C=C2)N)N	HFACYLZERDEVSX-UHFFFAOYSA-N	Benzenoids	Benzene and substituted derivatives	Biphenyls and derivatives	Primary aromatic amine
47	Benzophenone	136.48	5.83	[M+H]+	3102	182.073	183.081	C13H10O	C1=CC=C(C=C1)C(=O)C2=CC=CC=C2	RWCCWEUUXYIKHB-UHFFFAOYSA-N	Benzenoids	Benzene and substituted derivatives	Benzophenones	Photoinitiators
48	bis (2-ethylhexyl) phthalate	213.33	8.1	[M+H]+	8343	390.277	391.284	C24H38O4?	CCCCC(CC)COC(=O)C1=CC=CC=C1C(=O)OCC(CC)CCCC	BJQHLKABXJIVAM-UHFFFAOYSA-N	Benzenoids	Benzene and substituted derivatives	Benzoic acids and derivatives	Plasticizers
49	Bisphenol A	151.89	5.53	[M+H]+	6623	228.115	229.122	C15H16O2	CC(C)(C1=CC=C(C=C1)O)C2=CC=C(C=C2)O	IISBACLAFKSPIT-UHFFFAOYSA-N	Benzenoids	Benzene and substituted derivatives	Diphenylmethanes	Bisphenols
50	Bisphenol A (2,3-dihydroxypropyl) glycidyl ether (BADGE-glycidyl)	187.68	5.75	[M+H]+	150694	358.178	359.185	C21H26O5	CC(C)(C1=CC=C(C=C1)OCC2CO2)C3=CC=C(C=C3)OCC(CO)O	NBLIPZBCGXIEFO-UHFFFAOYSA-N	Benzenoids	Benzene and substituted derivatives	Diphenylmethanes	Bisphenols
51	Bisphenol A bis (2,3-dihydroxypropyl) ether (BADGE-diol)	193.71	5.13	[M+H]+	110678	376.189	377.196	C21H28O6	CC(C)(C1=CC=C(C=C1)OCC(CO)O)C2=CC=C(C=C2)OCC(CO)O	NISVZEWKUNUGQQ-UHFFFAOYSA-N	Benzenoids	Benzene and substituted derivatives	Diphenylmethanes	Bisphenols
52	butyl 4-hydroxybenzoate	148.06	7.52	[M+H]+	7184	194.094	195.102	C11H14O3	CCCCOC(=O)C1=CC=C(C=C1)O	QFOHBWFCKVYLES-UHFFFAOYSA-N	Benzenoids	Benzene and substituted derivatives	Benzoic acids and derivatives	Biocides
53	Butyl benzoate	136.29	5.64	[M+H]+	8698	178.099	179.107	C11H14O2	CCCCOC(=O)C1=CC=CC=C1	XSIFPSYPOVKYCO-UHFFFAOYSA-N	Benzenoids	Benzene and substituted derivatives	Benzoic acids and derivatives	Plasticizers
54	Butylated Hydroxytoluene (BHT)	159.39	4.44	[M+H]+	31404	220.183	221.19	C15H24O	CC1=CC(=C(C(=C1)C(C)(C)C)O)C(C)(C)C	NLZUEZXRPGMBCV-UHFFFAOYSA-N	Benzenoids	Benzene and substituted derivatives	Phenylpropanes	Antioxidants
55	caffeine	137.42	2.77	[M+H]+	2519	194.08	195.088	C8H10N4O2	CN1C=NC2=C1C(=O)N(C(=O)N2C)C	RYYVLZVUVIJVGH-UHFFFAOYSA-N	Organoheterocyclic compounds	Imidazopyrimidines	Purines and purine derivatives	Drugs
56	Caprolactam	123.4	2.49	[M+H]+	7768	113.084	114.091	C6H11NO	C1CCC(=O)NCC1	JBKVHLHDHHXQEQ-UHFFFAOYSA-N	Organoheterocyclic compounds	Lactams	Caprolactams	Monomers
57	Chimassorb 81	193.69	8.05	[M+H]+	15797	326.188	327.195	C21H26O3	CCCCCCCCOC1=CC(=C(C=C1)C(=O)C2=CC=CC=C2)O	QUAMTGJKVDWJEQ-UHFFFAOYSA-N	Benzenoids	Benzene and substituted derivatives	Benzophenones	UV stablizers
58	Chlorogenic acid	182.29	2.52	[M+H]+	1794427	354.095	355.102	C16H18O9	C1C(C(C(CC1(C(=O)O)O)OC(=O)C=CC2=CC(=C(C=C2)O)O)O)O	CWVRJTMFETXNAD-JUHZACGLSA-N	Organic oxygen compounds	Organooxygen compounds	Alcohols and polyols	Phenolics
59	Cinnamaldehyde	123.79	4.56	[M+H]+	637511	132.058	133.065	C9H8O	C1=CC=C(C=C1)C=CC=O	KJPRLNWUNMBNBZ-QPJJXVBHSA-N	Phenylpropanoids and polyketides	Cinnamaldehydes
60	CPTX	161.63	7.18	[M+H]+	5212856	304.033	305.04	C16H13ClO2S	CCCOC1=C2C(=C(C=C1)Cl)C(=O)C3=CC=CC=C3S2	VKQJCUYEEABXNK-UHFFFAOYSA-N	Organoheterocyclic compounds	Thiochromenes		Photoinitiators
61	Curcumine	199.86	5.87	[M+H]+	969516	368.126	369.133	C21H20O6	COC1=C(C=CC(=C1)C=CC(=O)CC(=O)C=CC2=CC(=C(C=C2)O)OC)O	VFLDPWHFBUODDF-FCXRPNKRSA-N	Phenylpropanoids and polyketides	Diarylheptanoids	Linear diarylheptanoids	Colorants
62	Cyasorb UV 5411/329	187.23	8.19	[M+H]+	62485	323.2	324.207	C20H25N3O	CC(C)(C)CC(C)(C)C1=CC(=C(C=C1)O)N2N=C3C=CC=CC3=N2	IYAZLDLPUNDVAG-UHFFFAOYSA-N	Organoheterocyclic compounds	Azoles	Triazoles	UV stablizers
63	diisononyl phthalate	226.37	8.3	[M+H]+	590836	418.308	419.316	C26H42O4	CC(C)CCCCCCOC(=O)C1=CC=CC=C1C(=O)OCCCCCCC(C)C	HBGGXOJOCNVPFY-UHFFFAOYSA-N	Benzenoids	Benzene and substituted derivatives	Benzoic acids and derivatives	Plasticizers
64	Dimethyl isophthalate	141.19	5.17	[M+H]+	15088	194.058	195.065	C10H10O4	COC(=O)C1=CC(=CC=C1)C(=O)OC	VNGOYPQMJFJDLV-UHFFFAOYSA-N	Benzenoids	Benzene and substituted derivatives	Benzoic acids and derivatives	Plasticizers
65	Dimethyl Terephtalate	139.95	5.27	[M+H]+	8441	194.058	195.065	C10H10O4	COC(=O)C1=CC=C(C=C1)C(=O)OC	WOZVHXUHUFLZGK-UHFFFAOYSA-N	Benzenoids	Benzene and substituted derivatives	Benzoic acids and derivatives	Plasticizers
66	Dinonyl phthalate	228.96	8.39	[M+H]+	6787	418.308	419.316	C26H42O4	CCCCCCCCCOC(=O)C1=CC=CC=C1C(=O)OCCCCCCCCC	DROMNWUQASBTFM-UHFFFAOYSA-N	Benzenoids	Benzene and substituted derivatives	Benzoic acids and derivatives	Plasticizers
67	Diphenyl sulfone	141.5	4.813	[M+H]+	31386	218.04	219.047	C12H10O2S	C1=CC=C(C=C1)S(=O)(=O)C2=CC=CC=C2	KZTYYGOKRVBIMI-UHFFFAOYSA-N	Benzenoids	Benzene and substituted derivatives	Benzenesulfonyl compounds
68	Docosanoic acid-ethyl ester	215.88	10.27	[M+H]+	22199	368.365	369.373	C24H48O2	CCCCCCCCCCCCCCCCCCCCCC(=O)OCC	JIZCYLOUIAIZHQ-UHFFFAOYSA-N	Lipids and lipid-like molecules	Fatty Acyls	Fatty acid esters
69	erucamide	207.73	8.27	[M+H]+	5365371	337.334	338.342	C22H43NO	CCCCCCCCC=CCCCCCCCCCCCC(=O)N	UAUDZVJPLUQNMU-KTKRTIGZSA-N	Lipids and lipid-like molecules	Fatty Acyls	Fatty amides	Slip agent
70	Ethyl 4-(dimethylamino)benzoate	147.78	5.904	[M+H]+	25127	193.11	194.118	C11H15NO2	CCOC(=O)C1=CC=C(C=C1)N(C)C	FZUGPQWGEGAKET-UHFFFAOYSA-N	Benzenoids	Benzene and substituted derivatives	Benzoic acids and derivatives	Photoinitiators
71	Ethylene bis(oleamide)	272.9	9.98	[M+H]+	6436065	588.559	589.567	C38H72N2O2	CCCCCCCCC=CCCCCCCCC(=O)NCCNC(=O)CCCCCCCC=CCCCCCCCC	OXDXXMDEEFOVHR-CLFAGFIQSA-N	Lipids and lipid-like molecules	Fatty Acyls	Fatty amides	Lubricant
72	Ferulic acid	141.07	3.49	[M+H]+	445858	194.058	195.065	C10H10O4	COC1=C(C=CC(=C1)C=CC(=O)O)O	KSEBMYQBYZTDHS-HWKANZROSA-N	Phenylpropanoids and polyketides	Cinnamic acids and derivatives	Hydroxycinnamic acids and derivatives	Phenolics
73	Hexadecanamide	186.58	7.71	[M+H]+	69421	255.256	256.264	C16H33NO	CCCCCCCCCCCCCCCC(=O)N	HSEMFIZWXHQJAE-UHFFFAOYSA-N	Lipids and lipid-like molecules	Fatty Acyls	Fatty amides	Slip agent
74	Hexadecylamine	179.99	6.82	[M+H]+	8926	241.277	242.284	C16H35N	CCCCCCCCCCCCCCCCN	FJLUATLTXUNBOT-UHFFFAOYSA-N	Organic nitrogen compounds	Organonitrogen compounds	Amines
75	Hexanamide	131.2	3.57	[M+H]+	12332	115.1	116.107	C6H13NO	CCCCCC(=O)N	ALBYIUDWACNRRB-UHFFFAOYSA-N	Lipids and lipid-like molecules	Fatty Acyls	Fatty amides
76	indol	121.28	4.41	[M+H]+	798	117.058	118.065	C8H7N	C1=CC=C2C(=C1)C=CN2	SIKJAQJRHWYJAI-UHFFFAOYSA-N	Organoheterocyclic compounds	Indoles and derivatives	Indoles
77	Irgafos 168	283.44	11.56	[M+H]+	91601	646.452	647.459	C42H63O3P	CC(C)(C)C1=CC(=C(C=C1)OP(OC2=C(C=C(C=C2)C(C)(C)C)C(C)(C)C)OC3=C(C=C(C=C3)C(C)(C)C)C(C)(C)C)C(C)(C)C	JKIJEFPNVSHHEI-UHFFFAOYSA-N	Benzenoids	Benzene and substituted derivatives	Phenylpropanes	Antioxidants
78	Irgafos 38	241.9	9.64	[M+H]+	6850817	514.358	515.365	C32H51O3P	CCOP(OC1=C(C=C(C=C1C)C(C)(C)C)C(C)(C)C)OC2=C(C=C(C=C2C)C(C)(C)C)C(C)(C)C	ZEFSGHVBJCEKAZ-UHFFFAOYSA-N	Benzenoids	Benzene and substituted derivatives	Phenylpropanes	Antioxidants
79	Irganox 1076	256.48	10.22	[M+H]+	16386	530.47	531.477	C35H62O3	CCCCCCCCCCCCCCCCCCOC(=O)CCC1=CC(=C(C(=C1)C(C)(C)C)O)C(C)(C)C	SSDSCDGVMJFTEQ-UHFFFAOYSA-N	Lipids and lipid-like molecules	Fatty Acyls	Fatty alcohol esters	Antioxidants
80	Isobornyl acrylate	153.84	6.39	[M+H]+	639970	208.146	209.154	C13H20O2	CC1(C2CCC1(C(C2)OC(=O)C=C)C)C	PSGCQDPCAWOCSH-BREBYQMCSA-N	Lipids and lipid-like molecules	Prenol lipids	Monoterpenoids
81	isophthalamic acid	135.75	2.34	[M+H]+	3014284	165.043	166.05	C8H7NO3	C1=CC(=CC(=C1)C(=O)O)C(=O)N	FVUKYCZRWSQGAS-UHFFFAOYSA-N	Benzenoids	Benzene and substituted derivatives	Benzoic acids and derivatives
82	Isophthalamide	136.46	0.72	[M+H]+	74445	164.059	165.066	C8H8N2O2	C1=CC(=CC(=C1)C(=O)N)C(=O)N	QZUPTXGVPYNUIT-UHFFFAOYSA-N	Benzenoids	Benzene and substituted derivatives
83	Kaempferol	158.43	5.02	[M+H]+	5280863	286.048	287.055	C15H10O6	C1=CC(=CC=C1C2=C(C(=O)C3=C(C=C(C=C3O2)O)O)O)O	IYRMWMYZSQPJKC-UHFFFAOYSA-N	Phenylpropanoids and polyketides	Flavonoids	Flavones	Phenolics
84	Leucine enkephalin	230.29	3.98	[M+H]+	461776	555.269	556.277	C28H37N5O7	CC(C)CC(C(=O)O)NC(=O)C(CC1=CC=CC=C1)NC(=O)CNC(=O)CNC(=O)C(CC2=CC=C(C=C2)O)N	URLZCHNOLZSCCA-VABKMULXSA-N	Organic acids and derivatives	Carboxylic acids and derivatives	Amino acids, peptides, and analogues
85	levadopa	148.03	0.72	[M+H]+	6047	197.069	198.076	C9H11NO4	C1=CC(=C(C=C1CC(C(=O)O)N)O)O	WTDRDQBEARUVNC-LURJTMIESA-N	Organic acids and derivatives	Carboxylic acids and derivatives	Amino acids, peptides, and analogues
86	Methyl Eugenol	137.17	5.75	[M+H]+	7127	178.099	179.107	C11H14O2	COC1=C(C=C(C=C1)CC=C)OC	ZYEMGPIYFIJGTP-UHFFFAOYSA-N	Benzenoids	Benzene and substituted derivatives	Methoxybenzenes
87	Myricetin	166.9	4.07	[M+H]+	5281672	318.038	319.045	C15H10O8	C1=C(C=C(C(=C1O)O)O)C2=C(C(=O)C3=C(C=C(C=C3O2)O)O)O	IKMDFBPHZNJCSN-UHFFFAOYSA-N	Phenylpropanoids and polyketides	Flavonoids	Flavones	Phenolics
88	Myricitrin	202.27	3.67	[M+H]+	5281673	464.096	465.103	C21H20O12	CC1C(C(C(C(O1)OC2=C(OC3=CC(=CC(=C3C2=O)O)O)C4=CC(=C(C(=C4)O)O)O)O)O)O	DCYOADKBABEMIQ-OWMUPTOHSA-N	Phenylpropanoids and polyketides	Flavonoids	Flavonoid glycosides	Phenolics
89	N, N-bis (2-hydroxyethyl)dodecanamide	188.46	6.75	[M+H]+	8430	287.246	288.253	C16H33NO3	CCCCCCCCCCCC(=O)N(CCO)CCO	AOMUHOFOVNGZAN-UHFFFAOYSA-N	Lipids and lipid-like molecules	Fatty Acyls	Fatty amides	Surfactant
90	N, N-bis (2-hydroxyethyl)dodecylamine	185.68	5.87	[M+H]+	352309	273.267	274.274	C16H35NO2	CCCCCCCCCCCCN(CCO)CCO	NKFNBVMJTSYZDV-UHFFFAOYSA-N	Organic nitrogen compounds	Organonitrogen compounds	Amines	Antistatic agents
91	N,N-Diethanololeamide	208.7	7.79	[M+H]+	5371728	369.324	370.332	C22H43NO3	CCCCCCCCC=CCCCCCCCC(=O)N(CCO)CCO	LPMBTLLQQJBUOO-KTKRTIGZSA-N	Lipids and lipid-like molecules	Fatty Acyls	Fatty amides	Antistatic agent
92	N,N'-Ethylenebis(stearamide)	280.5	11.72	[M+H]+	8044	592.591	593.598	C38H76N2O2	CCCCCCCCCCCCCCCCCC(=O)NCCNC(=O)CCCCCCCCCCCCCCCCC	RKISUIUJZGSLEV-UHFFFAOYSA-N	Lipids and lipid-like molecules	Fatty Acyls	Fatty amides
93	N-ethyl-p-toluenesulfonamide	142.22	4.49	[M+H]+	6637	199.067	200.074	C9H13NO2S	CCNS(=O)(=O)C1=CC=C(C=C1)C	OHPZPBNDOVQJMH-UHFFFAOYSA-N	Benzenoids	Benzene and substituted derivatives	Toluenes	Plasticizers
94	Nicotinamide	123.31	0.73	[M+H]+	936	122.048	123.055	C6H6N2O	C1=CC(=CN=C1)C(=O)N	DFPAKSUCGFBDDF-UHFFFAOYSA-N	Organoheterocyclic compounds	Pyridines and derivatives	Pyridinecarboxylic acids and derivatives
95	NX8000	228.71	7.41	[M+H]+	58995446	484.283	485.29	C29H40O6	CCCC1C2C(C(OC(O2)C3=CC=C(C=C3)CCC)C(CO)O)OC(O1)C4=CC=C(C=C4)CCC	PIYNPBVOTLQBTC-UHFFFAOYSA-N	Benzenoids	Benzene and substituted derivatives	Phenylpropanes	Nucleating agent
96	Ochratoxin A	189.18	5.96	[M+H]+	442530	403.082	404.09	C20H18ClNO6	CC1CC2=C(C=C(C(=C2C(=O)O1)O)C(=O)NC(CC3=CC=CC=C3)C(=O)O)Cl	RWQKHEORZBHNRI-BMIGLBTASA-N	Phenylpropanoids and polyketides	Ochratoxins and related substances		Mycotoxins
97	Ochratoxin C	197.68	6.59	[M+H]+	20997	431.114	432.121	C22H22ClNO6	CCOC(=O)C(CC1=CC=CC=C1)NC(=O)C2=CC(=C3CC(OC(=O)C3=C2O)C)Cl	BPZZWRPHVVDAPT-PXAZEXFGSA-N	Phenylpropanoids and polyketides	Ochratoxins and related substances		Mycotoxins
98	Octadecanamide	192.78	8	[M+H]+	31292	283.288	284.295	C18H37NO	CCCCCCCCCCCCCCCCCC(=O)N	LYRFLYHAGKPMFH-UHFFFAOYSA-N	Organic acids and derivatives	Carboximidic acids and derivatives	Carboximidic acids	Slip agent
99	Octanephosphonic acid	157.37	5.73	[M+H]+	78452	194.107	195.114	C8H19O3P	CCCCCCCCP(=O)(O)O	NJGCRMAPOWGWMW-UHFFFAOYSA-N	Organic acids and derivatives	Organic phosphonic acids and derivatives	Organic phosphonic acids	Filler
100	o-Tolidine	162.11	2.34	[M+H]+	8413	212.131	213.139	C14H16N2	CC1=C(C=CC(=C1)C2=CC(=C(C=C2)N)C)N	NUIURNJTPRWVAP-UHFFFAOYSA-N	Benzenoids	Benzene and substituted derivatives	Biphenyls and derivatives	Primary aromatic amine
101	Oxybenzone	146.68	6.32	[M+H]+	4632	228.079	229.086	C14H12O3	COC1=CC(=C(C=C1)C(=O)C2=CC=CC=C2)O	DXGLGDHPHMLXJC-UHFFFAOYSA-N	Benzenoids	Benzene and substituted derivatives	Benzophenones	UV stablizers
102	phthalic anhydride	122.67	2.78	[M+H]+	6811	148.016	149.023	C8H4O3	C1=CC=C2C(=C1)C(=O)OC2=O	LGRFSURHDFAFJT-UHFFFAOYSA-N	Organoheterocyclic compounds	Benzofurans	Benzofuranones	Plasticizers
103	Quercetin	163.5	4.58	[M+H]+	5280343	302.043	303.05	C15H10O7	C1=CC(=C(C=C1C2=C(C(=O)C3=C(C=C(C=C3O2)O)O)O)O)O	REFJWTPEDVJJIY-UHFFFAOYSA-N	Phenylpropanoids and polyketides	Flavonoids	Flavones	Phenolics
104	Quercetin 3-glucoside	200.44	3.81	[M+H]+	5280804	464.096	465.103	C21H20O12	C1=CC(=C(C=C1C2=C(C(=O)C3=C(C=C(C=C3O2)O)O)OC4C(C(C(C(O4)CO)O)O)O)O)O	OVSQVDMCBVZWGM-QSOFNFLRSA-N	Phenylpropanoids and polyketides	Flavonoids	Flavonoid glycosides	Phenolics
105	Quercitrin	200.77	4.1	[M+H]+	5280459	448.101	449.108	C21H20O11	CC1C(C(C(C(O1)OC2=C(OC3=CC(=CC(=C3C2=O)O)O)C4=CC(=C(C=C4)O)O)O)O)O	OXGUCUVFOIWWQJ-HQBVPOQASA-N	Phenylpropanoids and polyketides	Flavonoids	Flavonoid glycosides	Phenolics
106	quinic acid	142.67	0.73	[M+H]+	6508	192.064	193.072	C7H12O6	C1C(C(C(CC1(C(=O)O)O)O)O)O	AAWZDTNXLSGCEK-LNVDRNJUSA-N	Organic oxygen compounds	Organooxygen compounds	Alcohols and polyols	Phenolics
107	reserpine	253.12	4.92	[M+H]+	5770	608.273	609.281	C33H40N2O9	COC1C(CC2CN3CCC4=C(C3CC2C1C(=O)OC)NC5=C4C=CC(=C5)OC)OC(=O)C6=CC(=C(C(=C6)OC)OC)OC	QEVHRUUCFGRFIF-MDEJGZGSSA-N	Alkaloids and derivatives	Yohimbine alkaloids
108	Squalene	218.01	11.55	[M+H]+	638072	410.391	411.399	C30H50	CC(=CCCC(=CCCC(=CCCC=C(C)CCC=C(C)CCC=C(C)C)C)C)C	YYGNTYWPHWGJRM-AAJYLUCBSA-N	Lipids and lipid-like molecules	Prenol lipids	Triterpenoids
109	sulfadimethoxine	168.62	3.83	[M+H]+	5323	310.074	311.081	C12H14N4O4S	COC1=NC(=NC(=C1)NS(=O)(=O)C2=CC=C(C=C2)N)OC	ZZORFUFYDOWNEF-UHFFFAOYSA-N	Benzenoids	Benzene and substituted derivatives	Benzenesulfonamides	Drugs
110	sulfaguanidine	145.97	1	[M+H]+	5324	214.052	215.06	C7H10N4O2S	C1=CC(=CC=C1N)S(=O)(=O)N=C(N)N	BRBKOPJOKNSWSG-UHFFFAOYSA-N	Benzenoids	Benzene and substituted derivatives	Benzenesulfonamides	Drugs
111	Terfenadine	230.86	5.63	[M+H]+	5405	471.314	472.321	C32H41NO2	CC(C)(C)C1=CC=C(C=C1)C(CCCN2CCC(CC2)C(C3=CC=CC=C3)(C4=CC=CC=C4)O)O	GUGOEEXESWIERI-UHFFFAOYSA-N	Benzenoids	Benzene and substituted derivatives	Diphenylmethanes	Drugs
112	Tinuvin 326	177.76	8.66	[M+H]+	62531	315.114	316.121	C17H18ClN3O	CC1=CC(=C(C(=C1)N2N=C3C=CC(=CC3=N2)Cl)O)C(C)(C)C	OCWYEMOEOGEQAN-UHFFFAOYSA-N	Organoheterocyclic compounds	Azoles	Triazoles	UV stablizers
113	Tinuvin 327	196.15	8.89	[M+H]+	77470	357.161	358.168	C20H24ClN3O	CC(C)(C)C1=CC(=C(C(=C1)N2N=C3C=CC(=CC3=N2)Cl)O)C(C)(C)C	UWSMKYBKUPAEJQ-UHFFFAOYSA-N	Organoheterocyclic compounds	Azoles	Triazoles	UV stablizers
114	Tinuvin P	147.36	7.19	[M+H]+	17113	225.09	226.097	C13H11N3O	CC1=CC(=C(C=C1)O)N2N=C3C=CC=CC3=N2	MCPKSFINULVDNX-UHFFFAOYSA-N	Organoheterocyclic compounds	Azoles	Triazoles	UV stablizers
115	tributyl acetyl citrate	202.49	7.12	[M+H]+	6505	402.225	403.233	C20H34O8	CCCCOC(=O)CC(CC(=O)OCCCC)(C(=O)OCCCC)OC(=O)C	QZCLKYGREBVARF-UHFFFAOYSA-N	Organic acids and derivatives	Carboxylic acids and derivatives	Tetracarboxylic acids and derivatives	Plasticizers
116	tributyl citrate	195.93	6.87	[M+H]+	6507	360.215	361.222	C18H32O7	CCCCOC(=O)CC(CC(=O)OCCCC)(C(=O)OCCCC)O	ZFOZVQLOBQUTQQ-UHFFFAOYSA-N	Organic acids and derivatives	Carboxylic acids and derivatives	Tricarboxylic acids and derivatives	Plasticizers
117	Tributyl phosphate	171.53	6.79	[M+H]+	31357	266.165	267.172	C12H27O4P	CCCCOP(=O)(OCCCC)OCCCC	STCOOQWBFONSKY-UHFFFAOYSA-N	Organic acids and derivatives	Organic phosphoric acids and derivatives	Phosphate esters	Flame retardants
118	tributyl phosphine oxide	158.54	6.09	[M+H]+	13138	218.18	219.187	C12H27OP	CCCCP(=O)(CCCC)CCCC	MNZAKDODWSQONA-UHFFFAOYSA-N	Organophosphorus compounds	Organic phosphines and derivatives	Organophosphine oxides	Paints and coatings
119	Trimellitic acid anhydride	130.86	3.26	[M+H]+	11089	192.006	193.013	C9H4O5	C1=CC2=C(C=C1C(=O)O)C(=O)OC2=O	SRPWOOOHEPICQU-UHFFFAOYSA-N	Organoheterocyclic compounds	Benzofurans	Benzofuranones	Plasticizers
120	Tris(2,4-di-tert-butylphenyl) phosphate	282.1	9.37	[M+H]+	14572930	662.446	663.454	C42H63O4P	CC(C)(C)C1=CC(=C(C=C1)OP(=O)(OC2=C(C=C(C=C2)C(C)(C)C)C(C)(C)C)OC3=C(C=C(C=C3)C(C)(C)C)C(C)(C)C)C(C)(C)C	AZSKHRTUXHLAHS-UHFFFAOYSA-N	Organic acids and derivatives	Organic phosphoric acids and derivatives	Phosphate esters	Plasticizers
121	Tris(2-chloroethyl) phosphate	149.32	4.69	[M+H]+	8295	283.954	284.961	C6H12Cl3O4P	C(CCl)OP(=O)(OCCCl)OCCCl	HQUQLFOMPYWACS-UHFFFAOYSA-N	Organic acids and derivatives	Organic phosphoric acids and derivatives	Phosphate esters	Flame retardants
122	Val-tyr-val	194.35	2.87	[M+H]+	334518	379.211	380.218	C19H29N3O5	CC(C)C(C(=O)NC(CC1=CC=C(C=C1)O)C(=O)NC(C(C)C)C(=O)O)N	ZNGPROMGGGFOAA-UHFFFAOYSA-N	Organic acids and derivatives	Carboxylic acids and derivatives	Amino acids, peptides, and analogues
123	Vanillin	129.42	3.13	[M+H]+	1183	152.047	153.055	C8H8O3	COC1=C(C=CC(=C1)C=O)O	MWOOGOJBHIARFG-UHFFFAOYSA-N	Benzenoids	Phenols	Methoxyphenols
124	Verapamil	211.75	4.57	[M+H]+	2520	454.283	455.291	C27H38N2O4	CC(C)C(CCCN(C)CCC1=CC(=C(C=C1)OC)OC)(C#N)C2=CC(=C(C=C2)OC)OC	SGTNSNPWRIOYBX-UHFFFAOYSA-N	Benzenoids	Benzene and substituted derivatives	Phenylbutylamines	Drugs
125	3,9-Bis(1,1-dimethyl-2-hydroxyethyl)-2,4,8,10-tetraoxaspiro[5.5]undecane	169.84	5.048	[M+H]+	7569008	304.189	305.196	C15H28O6	CC(C)(CO)C1OCC2(CO1)COC(OC2)C(C)(C)CO	BPZIYBJCZRUDEG-UHFFFAOYSA-N	Organoheterocyclic compounds	Dioxanes	1,3-dioxanes	Antioxidants
126	1,2-Bis(3,5-di-tert-butyl-4-hydroxyhydrocinnamoyl)hydrazine	245.14	7.241	[M+H]+	61916	552.393	553.4	C34H52N2O4	CC(C)(C)C1=CC(=CC(=C1O)C(C)(C)C)CCC(=O)NNC(=O)CCC2=CC(=C(C(=C2)C(C)(C)C)O)C(C)(C)C	HCILJBJJZALOAL-UHFFFAOYSA-N	Benzenoids	Benzene and substituted derivatives	Phenylpropanes	Antioxidants
127	12-Aminododecanoic acid	157	4.179	[M+H]+	69661	215.189	216.196	C12H25NO2	C(CCCCCC(=O)O)CCCCCN	PBLZLIFKVPJDCO-UHFFFAOYSA-N	Lipids and lipid-like molecules	Fatty Acyls	Fatty acids and conjugates	Monomers
128	Bisphenol F bis(2,3-dihydroxypropyl) ether	185.47	4.77	[M+H]+	3928015	348.157	349.165	C19H24O6	C1=CC(=CC=C1CC2=CC=C(C=C2)OCC(CO)O)OCC(CO)O	VGJRHUPDMVWBFM-UHFFFAOYSA-N	Benzenoids	Benzene and substituted derivatives	Diphenylmethanes	Bisphenols
129	5,12-Naphthacenequinone	151.08	7.09	[M+H]+	14160	258.068	259.075	C18H10O2	C1=CC=C2C=C3C(=CC2=C1)C(=O)C4=CC=CC=C4C3=O	LZPBKINTWROMEA-UHFFFAOYSA-N	Benzenoids	Naphthacenes	Tetracenequinones	Photoinitiators
130	Benz[a]anthracene-7,12-dione	150.43	7.39	[M+H]+	17253	258.068	259.075	C18H10O2	C1=CC=C2C(=C1)C=CC3=C2C(=O)C4=CC=CC=C4C3=O	LHMRXAIRPKSGDE-UHFFFAOYSA-N	Phenylpropanoids and polyketides	Angucyclines		Photoinitiators
131	Triphenylphosphine oxide	161.87	5.585	[M+H]+	13097	278.086	279.093	C18H15OP	C1=CC=C(C=C1)P(=O)(C2=CC=CC=C2)C3=CC=CC=C3	FIQMHBFVRAXMOP-UHFFFAOYSA-N	Benzenoids	Benzene and substituted derivatives	Phenylphosphines and derivatives	Paints and coatings
132	3,3'-Dimethoxybiphenyl-4,4'-diamine	168.33	0.738	[M+H]+	8411	244.121	245.128	C14H16N2O2	COC1=C(C=CC(=C1)C2=CC(=C(C=C2)N)OC)N	JRBJSXQPQWSCCF-UHFFFAOYSA-N	Benzenoids	Benzene and substituted derivatives	Biphenyls and derivatives
133	4,4'-Thiodianiline	161.87	3.167	[M+H]+	8765	216.072	217.079	C12H12N2S	C1=CC(=CC=C1N)SC2=CC=C(C=C2)N	ICNFHJVPAJKPHW-UHFFFAOYSA-N	Organosulfur compounds	Thioethers	Aryl thioethers	Primary aromatic amine
134	Benzisothiazolone	127.53	3.397	[M+H]+	17520	151.009	152.016	C7H5NOS	C1=CC=C2C(=C1)C(=O)NS2	DMSMPAJRVJJAGA-UHFFFAOYSA-N	Organoheterocyclic compounds	Benzothiazoles		Biocides
135	9-Phenylcarbazole	154.05	7.57	[M+H]+	70851	243.105	244.112	C18H13N	C1=CC=C(C=C1)N2C3=CC=CC=C3C4=CC=CC=C42	VIJYEGDOKCKUOL-UHFFFAOYSA-N	Organoheterocyclic compounds	Indoles and derivatives	Carbazoles
136	4-Octadecylmorpholine	208.19	7.034	[M+H]+	85475	339.35	340.357	C22H45NO	CCCCCCCCCCCCCCCCCCN1CCOCC1	GSMSOLOCRKCJMR-UHFFFAOYSA-N	Organoheterocyclic compounds	Oxazinanes	Morpholines	Photoinitiators
137	N,N-Dimethyl-1-tetradecanamine	182.84	6.346	[M+H]+	8211	241.277	242.284	C16H35N	CCCCCCCCCCCCCCN(C)C	SFBHPFQSSDCYSL-UHFFFAOYSA-N	Organic nitrogen compounds	Organonitrogen compounds	Amines
138	2,2'-4,4'-tetrahydroxybenzophenone	152.63	4.31	[M+H]+	8571	246.053	247.06	C13H10O5	C1=CC(=C(C=C1O)O)C(=O)C2=C(C=C(C=C2)O)O	WXNRYSGJLQFHBR-UHFFFAOYSA-N	Benzenoids	Benzene and substituted derivatives	Benzophenones	Photoinitiators
139	2-Amino-4-methylbenzophenone	149.44	5.97	[M+H]+	78651	211.1	212.107	C14H13NO	CC1=CC(=C(C=C1)C(=O)C2=CC=CC=C2)N	YINYAGBOKBLJHY-UHFFFAOYSA-N	Benzenoids	Benzene and substituted derivatives	Benzophenones	Photoinitiators
140	Alizarine Yellow R	166.01	6.39	[M+H]+	15588	287.054	288.061	C13H9N3O5	C1=CC(=CC=C1N=NC2=CC(=C(C=C2)O)C(=O)O)[N+](=O)[O-]	YVJPMMYYRNHJAU-UHFFFAOYSA-N	Organoheterocyclic compounds	Azobenzenes		Colorants
141	Bis(2-hydroxyethyl) terephthalate	164.83	3.608	[M+H]+	13739	254.079	255.086	C12H14O6	C1=CC(=CC=C1C(=O)OCCO)C(=O)OCCO	QPKOBORKPHRBPS-UHFFFAOYSA-N	Benzenoids	Benzene and substituted derivatives	Benzoic acids and derivatives	Monomers
142	Diphenyl carbonate	148.5	6.039	[M+H]+	7597	214.063	215.07	C13H10O3	C1=CC=C(C=C1)OC(=O)OC2=CC=CC=C2	ROORDVPLFPIABK-UHFFFAOYSA-N	Benzenoids	Benzene and substituted derivatives	Phenoxy compounds	Monomers
143	1,2-Naphthoquinone	126.74	4.43	[M+H]+	10667	158.037	159.044	C10H6O2	C1=CC=C2C(=C1)C=CC(=O)C2=O	KETQAJRQOHHATG-UHFFFAOYSA-N	Benzenoids	Naphthalenes	Naphthoquinones	Colorants
144	N-Methyl-p-toluenesulfonamide	144.09	3.95	[M+H]+	12543	185.051	186.058	C8H11NO2S	CC1=CC=C(C=C1)S(=O)(=O)NC	GWLOGZRVYXAHRE-UHFFFAOYSA-N	Benzenoids	Benzene and substituted derivatives	Toluenes	Plasticizers
145	9(10H)-Anthracenone	135.16	6.017	[M+H]+	7018	194.073	195.081	C14H10O	C1C2=CC=CC=C2C(=O)C3=CC=CC=C31	RJGDLRCDCYRQOQ-UHFFFAOYSA-N	Benzenoids	Anthracenes		Photoinitiators
146	Corticosterone	184.28	5.407	[M+H]+	5753	346.214	347.222	C21H30O4	CC12CCC(=O)C=C1CCC3C2C(CC4(C3CCC4C(=O)CO)C)O	OMFXVFTZEKFJBZ-HJTSIMOOSA-N	Lipids and lipid-like molecules	Steroids and steroid derivatives	Hydroxysteroids
147	7H-Benz[de]anthracen-7-one	141.92	6.654	[M+H]+	6697	230.073	231.081	C17H10O	C1=CC=C2C(=C1)C3=CC=CC4=C3C(=CC=C4)C2=O	HUKPVYBUJRAUAG-UHFFFAOYSA-N	Benzenoids	Phenanthrenes and derivatives		Colorants
148	9-Fluorenone	132.08	5.948	[M+H]+	10241	180.058	181.065	C13H8O	C1=CC=C2C(=C1)C3=CC=CC=C3C2=O	YLQWCDOCJODRMT-UHFFFAOYSA-N	Benzenoids	Fluorenes		Photoinitiators
149	methyl p-tolyl sulfoxide	130.28	3.683	[M+H]+	136743	154.054	155.061	C8H10OS	CC1=CC=C(C=C1)S(=O)C	FEVALTJSQBFLEU-UHFFFAOYSA-N	Benzenoids	Benzene and substituted derivatives	Phenyl sulfoxides
150	1,4-Naphthoquinone	130.04	4.337	[M+H]+	8530	158.037	159.044	C10H6O2	C1=CC=C2C(=O)C=CC(=O)C2=C1	FRASJONUBLZVQX-UHFFFAOYSA-N	Benzenoids	Naphthalenes	Naphthoquinones	Photoinitiators
151	1,5-Diaminonaphthalene	132.17	1.185	[M+H]+	16720	158.084	159.092	C10H10N2	C1=CC2=C(C=CC=C2N)C(=C1)N	KQSABULTKYLFEV-UHFFFAOYSA-N	Benzenoids	Naphthalenes		Primary aromatic amine
152	2,4,5-Trimethylanilin	136.92	3.142	[M+H]+	8717	135.105	136.112	C9H13N	CC1=CC(=C(C=C1C)N)C	BMIPMKQAAJKBKP-UHFFFAOYSA-N	Benzenoids	Benzene and substituted derivatives	Aniline and substituted anilines	Primary aromatic amine
153	2,5-Dimethylpyrazine	122.83	2.7	[M+H]+	31252	108.069	109.076	C6H8N2	CC1=CN=C(C=N1)C	LCZUOKDVTBMCMX-UHFFFAOYSA-N	Organoheterocyclic compounds	Diazines	Pyrazines
154	Methyl nonadecanoate	199.55	9.205	[M+H]+	15610	312.303	313.31	C20H40O2	CCCCCCCCCCCCCCCCCCC(=O)OC	BDXAHSJUDUZLDU-UHFFFAOYSA-N	Lipids and lipid-like molecules	Fatty Acyls	Fatty acid esters
155	Methyl heptadecanoate	191.35	8.682	[M+H]+	15609	284.272	285.279	C18H36O2	CCCCCCCCCCCCCCCCC(=O)OC	HUEBIMLTDXKIPR-UHFFFAOYSA-N	Lipids and lipid-like molecules	Fatty Acyls	Fatty acid esters
156	Toluene diisocyanate	133.57	3.972	[M+H]+	11443	174.043	175.05	C9H6N2O2	CC1=C(C=C(C=C1)N=C=O)N=C=O	DVKJHBMWWAPEIU-UHFFFAOYSA-N	Benzenoids	Benzene and substituted derivatives	Toluenes	Adhesives
157	5-Chloro-2-methyl-1,2-thiazol-3(2H)-one	122.28	2.74	[M+H]+	33344	148.97	149.977	C4H4ClNOS	CN1C(=O)C=C(S1)Cl	DHNRXBZYEKSXIM-UHFFFAOYSA-N	Organohalogen compounds	Aryl halides	Aryl chlorides	Preservative
158	2-Methoxy-5-methylaniline	132.14	2.344	[M+H]+	8445	137.084	138.091	C8H11NO	CC1=CC(=C(C=C1)OC)N	WXWCDTXEKCVRRO-UHFFFAOYSA-N	Benzenoids	Phenol ethers	Aminophenyl ethers	Primary aromatic amine
159	Docosanamide	209.88	8.67	[M+H]+	76468	339.35	340.357	C22H45NO	CCCCCCCCCCCCCCCCCCCCCC(=O)N	ORAWFNKFUWGRJG-UHFFFAOYSA-N	Lipids and lipid-like molecules	Fatty Acyls	Fatty amides	Slip agent
160	4,4'-Diaminodiphenyl ether	156.99	1.263	[M+H]+	7579	200.095	201.102	C12H12N2O	C1=CC(=CC=C1N)OC2=CC=C(C=C2)N	HLBLWEWZXPIGSM-UHFFFAOYSA-N	Benzenoids	Benzene and substituted derivatives	Diphenylethers	Primary aromatic amine
161	4-Chloroaniline	130.82	2.566	[M+H]+	7812	127.019	128.026	C6H6ClN	C1=CC(=CC=C1N)Cl	QSNSCYSYFYORTR-UHFFFAOYSA-N	Benzenoids	Benzene and substituted derivatives	Aniline and substituted anilines	Primary aromatic amine
162	N-[3-(Dimethylamino)propyl]dodecanamide	190.24	5.93	[M+H]+	51392	284.283	285.29	C17H36N2O	CCCCCCCCCCCC(=O)NCCCN(C)C	TWMFGCHRALXDAR-UHFFFAOYSA-N	Lipids and lipid-like molecules	Fatty Acyls	Fatty amides	Antistatic agents
163	8-Hydroxyquinoline	125.84	1.863	[M+H]+	1923	145.053	146.06	C9H7NO	C1=CC2=C(C(=C1)O)N=CC=C2	MCJGNVYPOGVAJF-UHFFFAOYSA-N	Organoheterocyclic compounds	Quinolines and derivatives	8-hydroxyquinolines	Pesticides
164	1,4-Diazabicyclo[2.2.2]octane	127.47	0.65	[M+H]+	9237	112.1	113.107	C6H12N2	C1CN2CCN1CC2	IMNIMPAHZVJRPE-UHFFFAOYSA-N	Organoheterocyclic compounds	Diazinanes	Piperazines
165	Nicotine	137.14	0.8	[M+H]+	89594	162.116	163.123	C10H14N2	CN1CCCC1C2=CN=CC=C2	SNICXCGAKADSCV-JTQLQIEISA-N	Organoheterocyclic compounds	Pyridines and derivatives	Pyrrolidinylpyridines	Drugs
166	benzyl 2-naphthyl ether	150.42	7.183	[M+H]+	123080	234.105	235.112	C17H14O	C1=CC=C(C=C1)COC2=CC3=CC=CC=C3C=C2	WLTCCDHHWYAMCG-UHFFFAOYSA-N	Benzenoids	Naphthalenes
167	2-Methyl-3-isothiazolone	120.31	1.47	[M+H]+	39800	115.009	116.017	C4H5NOS	CN1C(=O)C=CS1	BEGLCMHJXHIJLR-UHFFFAOYSA-N	Organoheterocyclic compounds	Azoles	Thiazoles	Preservative
168	Methyl arachidate	202.97	9.547	[M+H]+	14259	326.318	327.326	C21H42O2	CCCCCCCCCCCCCCCCCCCC(=O)OC	QGBRLVONZXHAKJ-UHFFFAOYSA-N	Lipids and lipid-like molecules	Fatty Acyls	Fatty acid esters
169	oleamide	190.49	7.828	[M+H]+	5283387	281.272	282.279	C18H35NO	CCCCCCCCC=CCCCCCCCC(=O)N	FATBGEAMYMYZAF-KTKRTIGZSA-N	Lipids and lipid-like molecules	Fatty Acyls	Fatty amides	Slip agent
170	4,4'-Diphenylmethane diisocyanate	159.83	5.14	[M+H]+	7570	250.074	251.081	C15H10N2O2	C1=CC(=CC=C1CC2=CC=C(C=C2)N=C=O)N=C=O	UPMLOUAZCHDJJD-UHFFFAOYSA-N	Benzenoids	Benzene and substituted derivatives	Diphenylmethanes	Adhesives
171	o-Toluidine	125.5	1.797	[M+H]+	7242	107.073	108.081	C7H9N	CC1=CC=CC=C1N	RNVCVTLRINQCPJ-UHFFFAOYSA-N	Benzenoids	Benzene and substituted derivatives	Toluenes	Primary aromatic amine
172	Aniline	120.28	1.212	[M+H]+	6115	93.0578	94.0651	C6H7N	C1=CC=C(C=C1)N	PAYRUJLWNCNPSJ-UHFFFAOYSA-N	Benzenoids	Benzene and substituted derivatives	Aniline and substituted anilines	Primary aromatic amine
173	Dithizone	162.69	6.149	[M+H]+	657262	256.078	257.086	C13H12N4S	C1=CC=C(C=C1)NNC(=S)N=NC2=CC=CC=C2	UOFGSWVZMUXXIY-UHFFFAOYSA-N	Benzenoids	Benzene and substituted derivatives	Phenylhydrazines
174	2,2'-Bipyridine	128.31	2.2	[M+H]+	1474	156.069	157.076	C10H8N2	C1=CC=NC(=C1)C2=CC=CC=N2	ROFVEXUMMXZLPA-UHFFFAOYSA-N	Organoheterocyclic compounds	Pyridines and derivatives	Bipyridines and oligopyridines
175	2,2'-Biquinoline	155.03	6.961	[M+H]+	8412	256.1	257.107	C18H12N2	C1=CC=C2C(=C1)C=CC(=N2)C3=NC4=CC=CC=C4C=C3	WPTCSQBWLUUYDV-UHFFFAOYSA-N	Organoheterocyclic compounds	Pyridines and derivatives	Bipyridines and oligopyridines
176	4-Aminoantipyrine	144.94	2.16	[M+H]+	2151	203.106	204.113	C11H13N3O	CC1=C(C(=O)N(N1C)C2=CC=CC=C2)N	RLFWWDJHLFCNIJ-UHFFFAOYSA-N	Organoheterocyclic compounds	Azoles	Pyrazoles	Drugs
177	2,6-Dimethylaniline	130.45	3.024	[M+H]+	6896	121.089	122.096	C8H11N	CC1=C(C(=CC=C1)C)N	UFFBMTHBGFGIHF-UHFFFAOYSA-N	Benzenoids	Benzene and substituted derivatives	Xylenes	Primary aromatic amine
178	O-Anisidine	128.02	1.71	[M+H]+	7000	123.068	124.076	C7H9NO	COC1=CC=CC=C1N	VMPITZXILSNTON-UHFFFAOYSA-N	Benzenoids	Phenol ethers	Aminophenyl ethers	Primary aromatic amine
179	benzylidenemethylamine	123.92	3.037	[M+H]+	73954	119.073	120.081	C8H9N	CN=CC1=CC=CC=C1	HXTGGPKOEKKUQO-UHFFFAOYSA-N	Benzenoids	Benzene and substituted derivatives
180	Dibutylamine	137.32	2.349	[M+H]+	8148	129.152	130.159	C8H19N	CCCCNCCCC	JQVDAXLFBXTEQA-UHFFFAOYSA-N	Organic nitrogen compounds	Organonitrogen compounds	Amines
181	m-Phenylenediamine	121.78	0.719	[M+H]+	7935	108.069	109.076	C6H8N2	C1=CC(=CC(=C1)N)N	WZCQRUWWHSTZEM-UHFFFAOYSA-N	Benzenoids	Benzene and substituted derivatives	Aniline and substituted anilines	Primary aromatic amine
182	p-Phenylenediamine	122.53	0.672	[M+H]+	7814	108.069	109.076	C6H8N2	C1=CC(=CC=C1N)N	CBCKQZAAMUWICA-UHFFFAOYSA-N	Benzenoids	Benzene and substituted derivatives	Aniline and substituted anilines	Primary aromatic amine
183	11-Aminoundecanoic acid	152	3.92	[M+H]+	17083	201.173	202.18	C11H23NO2	C(CCCCCN)CCCCC(=O)O	GUOSQNAUYHMCRU-UHFFFAOYSA-N	Lipids and lipid-like molecules	Fatty Acyls	Fatty acids and conjugates	Monomers
184	2,4-Dichloroaniline	133.53	5.417	[M+H]+	11123	160.98	161.987	C6H5Cl2N	C1=CC(=C(C=C1Cl)Cl)N	KQCMTOWTPBNWDB-UHFFFAOYSA-N	Benzenoids	Benzene and substituted derivatives	Halobenzenes	Primary aromatic amine
185	5-Amino-1,3,3-trimethylcyclohexanemethylamine	144.91	0.74	[M+H]+	17857	170.178	171.186	C10H22N2	CC1(CC(CC(C1)(C)CN)N)C	RNLHGQLZWXBQNY-UHFFFAOYSA-N	Organic nitrogen compounds	Organonitrogen compounds	Cyclohexylamines	Adhesives
186	4-Aminoazobenzene	144.19	6.22	[M+H]+	6051	197.095	198.103	C12H11N3	C1=CC=C(C=C1)N=NC2=CC=C(C=C2)N	QPQKUYVSJWQSDY-UHFFFAOYSA-N	Organoheterocyclic compounds	Azobenzenes		Colorants
187	N-Icosanoylsphingosine	281.48	10.564	[M+H]+	5283566	593.575	594.582	C38H75NO3	CCCCCCCCCCCCCCCCCCCC(=O)NC(CO)C(C=CCCCCCCCCCCCCC)O	XWBWIAOWSABHFI-NUKVNZTCSA-N	Lipids and lipid-like molecules	Sphingolipids	Ceramides
188	N-Hexadecanoylsphinganine	269.56	9.47	[M+H]+	5283572	539.528	540.535	C34H69NO3	CCCCCCCCCCCCCCCC(C(CO)NC(=O)CCCCCCCCCCCCCCC)O	GCGTXOVNNFGTPQ-JHOUSYSJSA-N	Lipids and lipid-like molecules	Sphingolipids	Ceramides
189	Dansyl chloride	159.53	6.757	[M+H]+	11801	269.028	270.035	C12H12ClNO2S	CN(C)C1=CC=CC2=C1C=CC=C2S(=O)(=O)Cl	XPDXVDYUQZHFPV-UHFFFAOYSA-N	Benzenoids	Naphthalenes	Naphthalene sulfonic acids and derivatives
190	tert-Butyldicyclohexylphosphine	167.35	3.866	[M+H]+	4643319	254.216	255.224	C16H31P	CC(C)(C)P(C1CCCCC1)C2CCCCC2	MQYZHXLHUNLBQH-UHFFFAOYSA-N	Organophosphorus compounds	Organic phosphines and derivatives
191	5-Nitro-o-toluidine	137.25	4.03	[M+H]+	7444	152.059	153.066	C7H8N2O2	CC1=C(C=C(C=C1)[N+](=O)[O-])N	DSBIJCMXAIKKKI-UHFFFAOYSA-N	Benzenoids	Benzene and substituted derivatives	Nitrobenzenes	Primary aromatic amine
192	4-Chloro-2-methylaniline	133.18	3.895	[M+H]+	7251	141.035	142.042	C7H8ClN	CC1=C(C=CC(=C1)Cl)N	CXNVOWPRHWWCQR-UHFFFAOYSA-N	Benzenoids	Benzene and substituted derivatives	Toluenes	Primary aromatic amine
193	Avobenzone	184.13	6.579	[M+H]+	51040	310.157	311.164	C20H22O3	CC(C)(C)C1=CC=C(C=C1)C(=O)CC(=O)C2=CC=C(C=C2)OC	XNEFYCZVKIDDMS-UHFFFAOYSA-N	Phenylpropanoids and polyketides	Linear 1,3-diarylpropanoids	Chalcones and dihydrochalcones	UV stablizers
194	Bromocresol Purple	203.48	5.81	[M+H]+	8273	537.909	538.916	C21H16Br2O5S	CC1=CC(=CC(=C1O)Br)C2(C3=CC=CC=C3S(=O)(=O)O2)C4=CC(=C(C(=C4)C)O)Br	ABIUHPWEYMSGSR-UHFFFAOYSA-N	Organoheterocyclic compounds	Benzofurans	Benzofuranones	Colorants
195	Cresol red	189.11	4.973	[M+H]+	73013	382.087	383.095	C21H18O5S	CC1=C(C=CC(=C1)C2(C3=CC=CC=C3S(=O)(=O)O2)C4=CC(=C(C=C4)O)C)O	OBRMNDMBJQTZHV-UHFFFAOYSA-N	Organoheterocyclic compounds	Benzofurans	Benzofuranones	Colorants
196	N,N'-Bis(3-aminopropyl)ethylenediamine	141.56	0.745	[M+H]+	25378	174.185	175.192	C8H22N4	C(CN)CNCCNCCCN	RXFCIXRFAJRBSG-UHFFFAOYSA-N	Organic nitrogen compounds	Organonitrogen compounds	Amines	Crossing agent
197	N-phenyl urea	130.59	2.681	[M+H]+	6145	136.064	137.071	C7H8N2O	C1=CC=C(C=C1)NC(=O)N	LUBJCRLGQSPQNN-UHFFFAOYSA-N	Benzenoids	Benzene and substituted derivatives	N-phenylureas
198	2-(2H-Benzotriazol-2-yl)-4,6-bis(2-phenyl-2-propanyl)phenol (UV-234)	221.1	8.531	[M+H]+	112412	447.231	448.238	C30H29N3O	CC(C)(C1=CC=CC=C1)C2=CC(=C(C(=C2)N3N=C4C=CC=CC4=N3)O)C(C)(C)C5=CC=CC=C5	OLFNXLXEGXRUOI-UHFFFAOYSA-N	Phenylpropanoids and polyketides	Diarylheptanoids	Linear diarylheptanoids	UV stablizers
199	Diflufenican	186.56	6.748	[M+H]+	91735	394.074	395.081	C19H11F5N2O2	C1=CC(=CC(=C1)OC2=C(C=CC=N2)C(=O)NC3=C(C=C(C=C3)F)F)C(F)(F)F	WYEHFWKAOXOVJD-UHFFFAOYSA-N	Benzenoids	Benzene and substituted derivatives	Anilides	Pesticides
200	Leucomalachite green	199.3	5.969	[M+H]+	67215	330.21	331.217	C23H26N2	CN(C)C1=CC=C(C=C1)C(C2=CC=CC=C2)C3=CC=C(C=C3)N(C)C	WZKXBGJNNCGHIC-UHFFFAOYSA-N	Benzenoids	Triphenyl compounds		Colorants
201	Bisphenol F diglycidyl ether	175.54	5.99	[M+H]+	91511	312.136	313.143	C19H20O4	C1C(O1)COC2=CC=C(C=C2)CC3=CC=C(C=C3)OCC4CO4	XUCHXOAWJMEFLF-UHFFFAOYSA-N	Benzenoids	Benzene and substituted derivatives	Diphenylmethanes	Bisphenols
202	2,4-Dinitrophenylhydrazine	138.27	3.672	[M+H]+	3772977	198.039	199.046	C6H6N4O4	C1=CC(=C(C=C1[N+](=O)[O-])[N+](=O)[O-])NN	HORQAOAYAYGIBM-UHFFFAOYSA-N	Benzenoids	Benzene and substituted derivatives	Nitrobenzenes
203	o-Aminoazotoluene	156.22	6.445	[M+H]+	7340	225.127	226.134	C14H15N3	CC1=CC=CC=C1N=NC2=CC(=C(C=C2)N)C	PFRYFZZSECNQOL-UHFFFAOYSA-N	Organoheterocyclic compounds	Azobenzenes		Primary aromatic amine
204	2,2'-Dichloro-4,4'-methylenedianiline	171.26	5.61	[M+H]+	7543	266.038	267.045	C13H12Cl2N2	C1=CC(=C(C=C1CC2=CC(=C(C=C2)N)Cl)Cl)N	IBOFVQJTBBUKMU-UHFFFAOYSA-N	Benzenoids	Benzene and substituted derivatives	Diphenylmethanes	Primary aromatic amine
205	3,3'-Dichlorobenzidine	164.72	5.477	[M+H]+	7070	252.022	253.029	C12H10Cl2N2	C1=CC(=C(C=C1C2=CC(=C(C=C2)N)Cl)Cl)N	HUWXDEQWWKGHRV-UHFFFAOYSA-N	Benzenoids	Benzene and substituted derivatives	Biphenyls and derivatives	Primary aromatic amine
206	Triethanolamine	130.59	0.725	[M+H]+	7618	149.105	150.112	C6H15NO3	C(CO)N(CCO)CCO	GSEJCLTVZPLZKY-UHFFFAOYSA-N	Organic nitrogen compounds	Organonitrogen compounds	Amines	Surfactant
207	5-Chloro-2-methylaniline	132.86	4.474	[M+H]+	7260	141.035	142.042	C7H8ClN	CC1=C(C=C(C=C1)Cl)N	WRZOMWDJOLIVQP-UHFFFAOYSA-N	Benzenoids	Benzene and substituted derivatives	Toluenes	Primary aromatic amine
208	3,4-Diaminotoluene	128.82	0.748	[M+H]+	10332	122.084	123.092	C7H10N2	CC1=CC(=C(C=C1)N)N	DGRGLKZMKWPMOH-UHFFFAOYSA-N	Benzenoids	Benzene and substituted derivatives	Toluenes	Primary aromatic amine
209	cis-Jasmone	137	5.685	[M+H]+	1549018	164.12	165.127	C11H16O	CCC=CCC1=C(CCC1=O)C	XMLSXPIVAXONDL-PLNGDYQASA-N	Organic oxygen compounds	Organooxygen compounds	Carbonyl compounds
210	Coumarin	124.58	3.83	[M+H]+	323	146.037	147.044	C9H6O2	C1=CC=C2C(=C1)C=CC(=O)O2	ZYGHJZDHTFUPRJ-UHFFFAOYSA-N	Phenylpropanoids and polyketides	Coumarins and derivatives
211	1,2-Dimethylindole	128.94	5.42	[M+H]+	13408	145.089	146.096	C10H11N	CC1=CC2=CC=CC=C2N1C	BJMUOUXGBFNLSN-UHFFFAOYSA-N	Organoheterocyclic compounds	Indoles and derivatives	N-alkylindoles
212	Bispyrazolone	186.89	4.548	[M+H]+	95807	346.143	347.15	C20H18N4O2	CC1=NN(C(=O)C1C2C(=NN(C2=O)C3=CC=CC=C3)C)C4=CC=CC=C4	FORCWSNQDMPPOC-UHFFFAOYSA-N	Organoheterocyclic compounds	Azolines	Pyrazolines
213	N-Butyldiethanolamine	138.57	0.74	[M+H]+	7620	161.142	162.149	C8H19NO2	CCCCN(CCO)CCO	GVNHOISKXMSMPX-UHFFFAOYSA-N	Organic nitrogen compounds	Organonitrogen compounds	Amines
214	2'-Deoxyguanosine	158.96	1.419	[M+H]+	135398592	267.097	268.104	C10H13N5O4	C1C(C(OC1N2C=NC3=C2N=C(NC3=O)N)CO)O	YKBGVTZYEHREMT-KVQBGUIXSA-N	Nucleosides, nucleotides, and analogues	Purine nucleosides	Purine 2'-deoxyribonucleosides
215	Naphthalene diisocyanate	140.77	3.96	[M+H]+	3033874	210.043	211.05	C12H6N2O2	C1=CC2=C(C=CC=C2N=C=O)C(=C1)N=C=O	ZXHZWRZAWJVPIC-UHFFFAOYSA-N	Benzenoids	Naphthalenes		Adhesives
216	1-Dodecyl-2-pyrrolidinone	180.73	7.516	[M+H]+	62459	254.248	255.255	C16H31NO	CCCCCCCCCCCCN1CCCC1=O	NJPQAIBZIHNJDO-UHFFFAOYSA-N	Organoheterocyclic compounds	Pyrrolidines	N-alkylpyrrolidines	Surfactant
217	2,3-Diethyl-5-methylpyrazine	134.61	4.831	[M+H]+	28905	150.116	151.123	C9H14N2	CCC1=NC=C(N=C1CC)C	PSINWXIDJYEXLO-UHFFFAOYSA-N	Organoheterocyclic compounds	Diazines	Pyrazines
218	Metoxuron	151.1	4.142	[M+H]+	29863	228.067	229.074	C10H13ClN2O2	CN(C)C(=O)NC1=CC(=C(C=C1)OC)Cl	DSRNRYQBBJQVCW-UHFFFAOYSA-N	Benzenoids	Benzene and substituted derivatives	N-phenylureas	Pesticides
219	N-methyldidecylamine	206.26	6.7	[M+H]+	81880	311.355	312.363	C21H45N	CCCCCCCCCCN(C)CCCCCCCCCC	ATBNMWWDBWBAHM-UHFFFAOYSA-N	Organic nitrogen compounds	Organonitrogen compounds	Amines
220	1,5-Diphenylcarbazide	157.9	4.64	[M+H]+	8789	242.117	243.124	C13H14N4O	C1=CC=C(C=C1)NNC(=O)NNC2=CC=CC=C2	KSPIHGBHKVISFI-UHFFFAOYSA-N	Benzenoids	Benzene and substituted derivatives	Phenylhydrazines
221	Ethyl 2-cyano-3,3-diphenylacrylate	163.98	6.082	[M+H]+	243274	277.11	278.118	C18H15NO2	CCOC(=O)C(=C(C1=CC=CC=C1)C2=CC=CC=C2)C#N	IAJNXBNRYMEYAZ-UHFFFAOYSA-N	Benzenoids	Benzene and substituted derivatives	Diphenylmethanes	UV stablizers
222	6-Amino-1,3-dimethyluracil	128.39	1.69	[M+H]+	81152	155.07	156.077	C6H9N3O2	CN1C(=CC(=O)N(C1=O)C)N	VFGRNTYELNYSKJ-UHFFFAOYSA-N	Organoheterocyclic compounds	Diazines	Pyrimidines and pyrimidine derivatives
223	2,2-Bis(4-(3,4-dicarboxyphenoxy)phenyl)propane dianhydride	216.73	6.851	[M+H]+	94483	520.116	521.123	C31H20O8	CC(C)(C1=CC=C(C=C1)OC2=CC3=C(C=C2)C(=O)OC3=O)C4=CC=C(C=C4)OC5=CC6=C(C=C5)C(=O)OC6=O	MQAHXEQUBNDFGI-UHFFFAOYSA-N	Benzenoids	Benzene and substituted derivatives	Diphenylmethanes	Bisphenols
224	N,N'-Diphenylthiourea	150.7	4.714	[M+H]+	700999	228.072	229.079	C13H12N2S	C1=CC=C(C=C1)NC(=S)NC2=CC=CC=C2	FCSHMCFRCYZTRQ-UHFFFAOYSA-N	Benzenoids	Benzene and substituted derivatives	N-phenylthioureas
225	2-Phenylindole	139.57	6.28	[M+H]+	13698	193.089	194.096	C14H11N	C1=CC=C(C=C1)C2=CC3=CC=CC=C3N2	KLLLJCACIRKBDT-UHFFFAOYSA-N	Organoheterocyclic compounds	Indoles and derivatives	Indoles
226	4,4'-Methylenebis(3-chloro-2,6-diethylaniline)	199.69	7.21	[M+H]+	86261	378.163	379.17	C21H28Cl2N2	CCC1=CC(=C(C(=C1N)CC)Cl)CC2=C(C(=C(C(=C2)CC)N)CC)Cl	VIOMIGLBMQVNLY-UHFFFAOYSA-N	Benzenoids	Benzene and substituted derivatives	Diphenylmethanes	Curing agent
227	N,N'-(Hexane-1,6-diyl)bis(N-(2,2,6,6-tetramethylpiperidin-4-yl)formamide)	226.75	2.012	[M+H]+	14419064	450.393	451.401	C26H50N4O2	CC1(CC(CC(N1)(C)C)N(CCCCCCN(C=O)C2CC(NC(C2)(C)C)(C)C)C=O)C	UONLDZHKYCFZRW-UHFFFAOYSA-N	Organoheterocyclic compounds	Piperidines		UV stablizers
228	Pyromellitic dianhydride	141.77	3.022	[M+H]+	6966	217.985	218.992	C10H2O6	C1=C2C(=CC3=C1C(=O)OC3=O)C(=O)OC2=O	ANSXAPJVJOKRDJ-UHFFFAOYSA-N	Organoheterocyclic compounds	Isobenzofurans		Crosslinking agent
229	Diphenyl(2,4,6-trimethylbenzoyl)phosphine oxide	197.1	6.651	[M+H]+	166480	348.128	349.135	C22H21O2P	CC1=CC(=C(C(=C1)C)C(=O)P(=O)(C2=CC=CC=C2)C3=CC=CC=C3)C	VFHVQBAGLAREND-UHFFFAOYSA-N	Benzenoids	Benzene and substituted derivatives	Benzoic acids and derivatives	Photoinitiators
230	Aflatoxin B1	163.34	4.519	[M+H]+	186907	312.063	313.071	C17H12O6	COC1=C2C3=C(C(=O)CC3)C(=O)OC2=C4C5C=COC5OC4=C1	OQIQSTLJSLGHID-WNWIJWBNSA-N	Phenylpropanoids and polyketides	Coumarins and derivatives	Furanocoumarins	Mycotoxins
231	4,4'-Difluorobenzophenone	140.49	5.98	[M+H]+	9582	218.054	219.062	C13H8F2O	C1=CC(=CC=C1C(=O)C2=CC=C(C=C2)F)F	LSQARZALBDFYQZ-UHFFFAOYSA-N	Benzenoids	Benzene and substituted derivatives	Benzophenones	Monomers
232	1-Vinylimidazole	119.68	0.725	[M+H]+	66171	94.0531	95.0604	C5H6N2	C=CN1C=CN=C1	OSSNTDFYBPYIEC-UHFFFAOYSA-N	Organoheterocyclic compounds	Azoles	Imidazoles
233	12-Aminododecanolactam	146.97	5.709	[M+H]+	13690	197.178	198.185	C12H23NO	C1CCCCCC(=O)NCCCCC1	JHWNWJKBPDFINM-UHFFFAOYSA-N	Phenylpropanoids and polyketides	Macrolactams		Monomers
234	Tridodecylamine	270.54	7.695	[M+H]+	7624	521.59	522.597	C36H75N	CCCCCCCCCCCCN(CCCCCCCCCCCC)CCCCCCCCCCCC	SWZDQOUHBYYPJD-UHFFFAOYSA-N	Organic nitrogen compounds	Organonitrogen compounds	Amines
235	Isophorone diisocyanate	160.55	5.243	[M+H]+	169132	222.137	223.144	C12H18N2O2	CC1(CC(CC(C1)(C)CN=C=O)N=C=O)C	NIMLQBUJDJZYEJ-UHFFFAOYSA-N	Organic nitrogen compounds	Organonitrogen compounds	Isocyanates	Adhesives
236	Phthaldialdehyde	121.88	3.275	[M+H]+	4807	134.037	135.044	C8H6O2	C1=CC=C(C(=C1)C=O)C=O	ZWLUXSQADUDCSB-UHFFFAOYSA-N	Benzenoids	Benzene and substituted derivatives	Benzoyl derivatives
237	N,N,N',N'-Tetrakis(2-Hydroxypropyl)ethylenediamine	166.08	1.15	[M+H]+	7615	292.236	293.243	C14H32N2O4	CC(CN(CCN(CC(C)O)CC(C)O)CC(C)O)O	NSOXQYCFHDMMGV-UHFFFAOYSA-N	Organic nitrogen compounds	Organonitrogen compounds	Amines
238	3-(4-Morpholino)propanesulfonic acid (MOPS)	138.13	0.706	[M+H]+	70807	209.072	210.079	C1COCCN1CCCS(=O)(=O)O	C1COCCN1CCCS(=O)(=O)O	DVLFYONBTKHTER-UHFFFAOYSA-N	Organoheterocyclic compounds	Oxazinanes	Morpholines
239	N-methylpiperidine	122.29	0.73	[M+H]+	12291	99.1048	100.112	C6H13N	CN1CCCCC1	PAMIQIKDUOTOBW-UHFFFAOYSA-N	Organoheterocyclic compounds	Piperidines
240	4-(Dimethylamino)benzaldehyde	129.18	4.398	[M+H]+	7479	149.084	150.091	C9H11NO	CN(C)C1=CC=C(C=C1)C=O	BGNGWHSBYQYVRX-UHFFFAOYSA-N	Benzenoids	Benzene and substituted derivatives	Benzoyl derivatives	Photoinitiators
241	4-Isopropoxyaniline	143.66	2.686	[M+H]+	82112	151.1	152.107	C9H13NO	CC(C)OC1=CC=C(C=C1)N	MLNFMFAMNBGAQT-UHFFFAOYSA-N	Benzenoids	Phenol ethers	Aminophenyl ethers
242	N-Methylphthalimide	127.71	2.698	[M+H]+	11074	161.048	162.055	C9H7NO2	CN1C(=O)C2=CC=CC=C2C1=O	ZXLYYQUMYFHCLQ-UHFFFAOYSA-N	Organoheterocyclic compounds	Isoindoles and derivatives	Isoindolines
243	Methyl Red	160.24	6.103	[M+H]+	10303	269.116	270.124	C15H15N3O2	CN(C)C1=CC=C(C=C1)N=NC2=CC=CC=C2C(=O)O	CEQFOVLGLXCDCX-UHFFFAOYSA-N	Organoheterocyclic compounds	Azobenzenes		Colorants
244	Bromothymol blue	217.26	6.746	[M+H]+	6450	622.002	623.01	C27H28Br2O5S	CC1=C(C=C(C(=C1Br)O)C(C)C)C2(C3=CC=CC=C3S(=O)(=O)O2)C4=C(C(=C(C(=C4)C(C)C)O)Br)C	NUHCTOLBWMJMLX-UHFFFAOYSA-N	Organoheterocyclic compounds	Benzofurans	Benzofuranones	Colorants
245	glycoursodeoxycholic acid	199.62	5.911	[M+H]+	12310288	449.314	450.321	C26H43NO5	CC(CCC(=O)NCC(=O)O)C1CCC2C1(CCC3C2C(CC4C3(CCC(C4)O)C)O)C	GHCZAUBVMUEKKP-XROMFQGDSA-N	Lipids and lipid-like molecules	Steroids and steroid derivatives	Bile acids, alcohols and derivatives
246	N,N-Diethyl-1,4-benzenediamine	137.39	1.319	[M+H]+	7120	164.131	165.139	C10H16N2	CCN(CC)C1=CC=C(C=C1)N	QNGVNLMMEQUVQK-UHFFFAOYSA-N	Organic nitrogen compounds	Organonitrogen compounds	Amines	Primary aromatic amine
247	N,N-Dimethylaniline	127	1.717	[M+H]+	949	121.089	122.096	C8H11N	CN(C)C1=CC=CC=C1	JLTDJTHDQAWBAV-UHFFFAOYSA-N	Organic nitrogen compounds	Organonitrogen compounds	Amines	Photoinitiators
248	L-Phenylalanine methyl ester	136.32	2.373	[M+H]+	736234	179.095	180.102	C10H13NO2	COC(=O)C(CC1=CC=CC=C1)N.Cl	VSDUZFOSJDMAFZ-VIFPVBQESA-N	Organic acids and derivatives	Carboxylic acids and derivatives	Amino acids, peptides, and analogues
249	2,2',6',2"-Terpyridine	145.89	3.81	[M+H]+	70848	233.095	234.103	C15H11N3	C1=CC=NC(=C1)C2=NC(=CC=C2)C3=CC=CC=N3	DRGAZIDRYFYHIJ-UHFFFAOYSA-N	Organoheterocyclic compounds	Pyridines and derivatives	Bipyridines and oligopyridines
250	1-Phenyl-3-methyl-5-pyrazolone	136.78	3.489	[M+H]+	4021	174.079	175.087	C10H10N2O	CC1=NN(C(=O)C1)C2=CC=CC=C2	QELUYTUMUWHWMC-UHFFFAOYSA-N	Organoheterocyclic compounds	Azolines	Pyrazolines	Drugs
251	Phenyl isothiocyanate	130.99	4.818	[M+H]+	7673	135.014	136.022	C7H5NS	C1=CC=C(C=C1)N=C=S	QKFJKGMPGYROCL-UHFFFAOYSA-N	Benzenoids	Benzene and substituted derivatives
252	(?)-Riboflavin	184.62	3.131	[M+H]+	1072	376.138	377.146	C17H20N4O6	CC1=CC2=C(C=C1C)N(C3=NC(=O)NC(=O)C3=N2)CC(C(C(CO)O)O)O	AUNGANRZJHBGPY-UHFFFAOYSA-N	Organoheterocyclic compounds	Pteridines and derivatives	Alloxazines and isoalloxazines
253	1,2,3-Benzotriazole	123.49	3.011	[M+H]+	7220	119.048	120.056	C6H5N3	C1=CC2=NNN=C2C=C1	QRUDEWIWKLJBPS-UHFFFAOYSA-N	Organoheterocyclic compounds	Benzotriazoles		UV stablizers
254	(-)-Erythromycin	262.92	4.895	[M+H]+	12560	733.461	734.468	C37H67NO13	CCC1C(C(C(C(=O)C(CC(C(C(C(C(C(=O)O1)C)OC2CC(C(C(O2)C)O)(C)OC)C)OC3C(C(CC(O3)C)N(C)C)O)(C)O)C)C)O)(C)O	ULGZDMOVFRHVEP-RWJQBGPGSA-N	Organic oxygen compounds	Organooxygen compounds	Carbohydrates and carbohydrate conjugates
255	N,N-Dimethylcyclohexanamine	131.25	0.711	[M+H]+	7415	127.136	128.143	C8H17N	CN(C)C1CCCCC1	SVYKKECYCPFKGB-UHFFFAOYSA-N	Organic nitrogen compounds	Organonitrogen compounds	Cyclohexylamines	Adhesives
256	4,4'-Diaminodicyclohexylmethane	179.87	0.724	[M+H]+	15660	210.21	211.217	C13H26N2	C1CC(CCC1CC2CCC(CC2)N)N	DZIHTWJGPDVSGE-UHFFFAOYSA-N	Organic nitrogen compounds	Organonitrogen compounds	Cyclohexylamines	Curing agent
257	Tolclofos-methyl	150.99	6.671	[M+H]+	91664	299.954	300.962	C9H11Cl2O3PS	CC1=CC(=C(C(=C1)Cl)OP(=S)(OC)OC)Cl	OBZIQQJJIKNWNO-UHFFFAOYSA-N	Organic acids and derivatives	Organic thiophosphoric acids and derivatives	Thiophosphoric acid esters	Pesticides
258	Parathion methyl	151.23	5.659	[M+H]+	4130	263.002	264.009	C8H10NO5PS	COP(=S)(OC)OC1=CC=C(C=C1)[N+](=O)[O-]	RLBIQVVOMOPOHC-UHFFFAOYSA-N	Organic acids and derivatives	Organic thiophosphoric acids and derivatives	Thiophosphoric acid esters	Pesticides
259	4-Nitroaniline	126.19	2.964	[M+H]+	7475	138.043	139.05	C6H6N2O2	C1=CC(=CC=C1N)[N+](=O)[O-]	TYMLOMAKGOJONV-UHFFFAOYSA-N	Benzenoids	Benzene and substituted derivatives	Nitrobenzenes	Primary aromatic amine
260	N-(4-Hydroxyphenyl)octadecanamide	214.25	8.049	[M+H]+	7689	375.314	376.321	C24H41NO2	CCCCCCCCCCCCCCCCCC(=O)NC1=CC=C(C=C1)O	YASWBJXTHOXPGK-UHFFFAOYSA-N	Benzenoids	Benzene and substituted derivatives	Anilides	Antioxidants
261	Tocopheryl acetate	236.83	9.848	[M+H]+	86472	472.392	473.399	C31H52O3	CC1=C(C(=C(C2=C1OC(CC2)(C)CCCC(C)CCCC(C)CCCC(C)C)C)OC(=O)C)C	ZAKOWWREFLAJOT-CEFNRUSXSA-N	Lipids and lipid-like molecules	Prenol lipids	Quinone and hydroquinone lipids
262	Tetradecanamide	177.85	7.343	[M+H]+	69492	227.225	228.232	C14H29NO	CCCCCCCCCCCCCC(=O)N	QEALYLRSRQDCRA-UHFFFAOYSA-N	Lipids and lipid-like molecules	Fatty Acyls	Fatty amides	Slip agent
263	4,7,10,13,16,19-Docosahexaenoic acid, methyl ester, (all-Z)-	187.36	8.142	[M+H]+	530333	342.256	343.263	C23H34O2	CCC=CCC=CCC=CCC=CCC=CCC=CCCC(=O)OC	VCDLWFYODNTQOT-UHFFFAOYSA-N	Lipids and lipid-like molecules	Fatty Acyls	Fatty acid esters
264	Rhodamine B base	218.29	5.529	[M+H]+	62357	442.226	443.233	C28H30N2O3	CCN(CC)C1=CC2=C(C=C1)C3(C4=C(O2)C=C(C=C4)N(CC)CC)C5=CC=CC=C5C(=O)O3	DZNJMLVCIZGWSC-UHFFFAOYSA-N	Organoheterocyclic compounds	Benzopyrans	1-benzopyrans	Colorants
265	2,4,6-Tris((dimethylamino)methyl)phenol	194.34	0.749	[M+H]+	7026	265.215	266.223	C15H27N3O	CN(C)CC1=CC(=C(C(=C1)CN(C)C)O)CN(C)C	AHDSRXYHVZECER-UHFFFAOYSA-N	Benzenoids	Benzene and substituted derivatives	Phenylmethylamines	Curing agent
266	Bis(4-chlorophenyl) sulfone	157.48	6.127	[M+H]+	6625	285.962	286.969	C12H8Cl2O2S	C1=CC(=CC=C1S(=O)(=O)C2=CC=C(C=C2)Cl)Cl	GPAPPPVRLPGFEQ-UHFFFAOYSA-N	Benzenoids	Benzene and substituted derivatives	Benzenesulfonyl compounds	Monomers
267	4-Aminophenyl sulfone	152.36	2.64	[M+H]+	2955	248.062	249.069	C12H12N2O2S	C1=CC(=CC=C1N)S(=O)(=O)C2=CC=C(C=C2)N	MQJKPEGWNLWLTK-UHFFFAOYSA-N	Benzenoids	Benzene and substituted derivatives	Benzenesulfonyl compounds	Drugs
268	2,4-Diethyl-thioxanthen-9-one	157.72	7.659	[M+H]+	122825	268.092	269.099	C17H16OS	CCC1=CC(=C2C(=C1)C(=O)C3=CC=CC=C3S2)CC	BTJPUDCSZVCXFQ-UHFFFAOYSA-N	Organoheterocyclic compounds	Thiochromenes		Photoinitiators
269	4-hydroxy-3-methoxycinnamic aldehyde	138.14	3.68	[M+H]+	5280536	178.063	179.07	C10H10O3	COC1=C(C=CC(=C1)C=CC=O)O	DKZBBWMURDFHNE-NSCUHMNNSA-N	Benzenoids	Phenols	Methoxyphenols	Phenolics
270	Creatine	127.19	0.706	[M+H]+	586	131.07	132.077	C4H9N3O2	CN(CC(=O)O)C(=N)N.O	CVSVTCORWBXHQV-UHFFFAOYSA-N	Organic acids and derivatives	Carboxylic acids and derivatives	Amino acids, peptides, and analogues
271	Chloramphenicol	166.04	3.79	[M+H]+	5959	322.012	323.02	C11H12Cl2N2O5	C1=CC(=CC=C1C(C(CO)NC(=O)C(Cl)Cl)O)[N+](=O)[O-]	WIIZWVCIJKGZOK-RKDXNWHRSA-N	Benzenoids	Benzene and substituted derivatives	Nitrobenzenes	Drugs
272	Nalidixic acid	146.08	4.602	[M+H]+	4421	232.085	233.092	C12H12N2O3	CCN1C=C(C(=O)C2=C1N=C(C=C2)C)C(=O)O	MHWLWQUZZRMNGJ-UHFFFAOYSA-N	Organoheterocyclic compounds	Diazanaphthalenes	Naphthyridines	Drugs
273	Trimethoprim	170.9	2.549	[M+H]+	5578	290.038	291.045	C14H18N4O3	COC1=CC(=CC(=C1OC)OC)CC2=CN=C(N=C2N)N	IEDVJHCEMCRBQM-UHFFFAOYSA-N	Benzenoids	Phenol ethers	Anisoles	Drugs
274	Sulfamethoxazole	151.7	3.057	[M+H]+	5329	253.052	254.059	C10H11N3O3S	CC1=CC(=NO1)NS(=O)(=O)C2=CC=C(C=C2)N	JLKIGFTWXXRPMT-UHFFFAOYSA-N	Benzenoids	Benzene and substituted derivatives	Benzenesulfonamides	Drugs
275	D-(?)-ampicillin	185.43	3.019	[M+H]+	6249	349.11	350.117	C16H19N3O4S	CC1(C(N2C(S1)C(C2=O)NC(=O)C(C3=CC=CC=C3)N)C(=O)O)C	AVKUERGKIZMTKX-NJBDSQKTSA-N	Organoheterocyclic compounds	Lactams	Beta lactams
276	Ciprofloxacin	184.76	2.846	[M+H]+	2764	331.133	332.14	C17H18FN3O3	C1CC1N2C=C(C(=O)C3=CC(=C(C=C32)N4CCNCC4)F)C(=O)O	MYSWGUAQZAJSOK-UHFFFAOYSA-N	Organoheterocyclic compounds	Quinolines and derivatives	Quinoline carboxylic acids	Drugs
277	Menadione	130.68	5.154	[M+H]+	4055	172.052	173.06	C11H8O2	CC1=CC(=O)C2=CC=CC=C2C1=O	MJVAVZPDRWSRRC-UHFFFAOYSA-N	Benzenoids	Naphthalenes	Naphthoquinones	Drugs
278	4-Hydroxybenzaldehyde	136.33	2.831	[M+H]+	126	122.037	123.044	C7H6O2	C1=CC(=CC=C1C=O)O	RGHHSNMVTDWUBI-UHFFFAOYSA-N	Organic oxygen compounds	Organooxygen compounds	Carbonyl compounds
279	Tetracycline	193.54	2.558	[M+H]+	54675776	444.153	445.161	C22H24N2O8	CC1(C2CC3C(C(=O)C(=C(C3(C(=O)C2=C(C4=C1C=CC=C4O)O)O)O)C(=O)N)N(C)C)O	NWXMGUDVXFXRIG-WESIUVDSSA-N	Phenylpropanoids and polyketides	Tetracyclines		Drugs
280	Benzaldehyde	119.62	7.012	[M+H]+	240	106.042	107.049	C7H6O	C1=CC=C(C=C1)C=O	HUMNYLRZRPPJDN-UHFFFAOYSA-N	Benzenoids	Benzene and substituted derivatives	Benzoyl derivatives
281	3-Formylbenzamide	133.62	2.296	[M+H]+	10630670	149.048	150.055	C8H7NO2	C1=CC(=CC(=C1)C(=O)N)C=O	AYYCJLDODRZCOB-UHFFFAOYSA-N	Benzenoids	Benzene and substituted derivatives	Benzoic acids and derivatives
282	2,2'-Dimethyl-4,4'methylenebis(cyclohexylamine)	178.7	0.726	[M+H]+	91555	238.241	239.248	C15H30N2	CC1CC(CCC1N)CC2CCC(C(C2)C)N	IGSBHTZEJMPDSZ-UHFFFAOYSA-N	Organic nitrogen compounds	Organonitrogen compounds	Cyclohexylamines	Monomers
283	Dimethyl 2,6-naphthalenedicarboxylate	154.73	6.25	[M+H]+	61225	244.074	245.081	C14H12O4	COC(=O)C1=CC2=C(C=C1)C=C(C=C2)C(=O)OC	GYUVMLBYMPKZAZ-UHFFFAOYSA-N	Benzenoids	Naphthalenes	Naphthalenecarboxylic acids and derivatives	Monomers
284	Syringaldehyde	136.46	3.235	[M+H]+	8655	182.058	183.065	C9H10O4	COC1=CC(=CC(=C1O)OC)C=O	KCDXJAYRVLXPFO-UHFFFAOYSA-N	Benzenoids	Phenols	Methoxyphenols
285	Quinacridone	166.51	6.119	[M+H]+	13976	312.09	313.097	C20H12N2O2	C1=CC=C2C(=C1)C(=O)C3=CC4=C(C=C3N2)C(=O)C5=CC=CC=C5N4	NRCMAYZCPIVABH-UHFFFAOYSA-N	Organoheterocyclic compounds	Quinolines and derivatives	Benzoquinolines	Colorants
286	Ebecryl 53	201.59	6.061	[M+H]+	93276	428.205	429.212	C21H32O9	C=CC(=O)OCCCOCC(COCCCOC(=O)C=C)OCCCOC(=O)C=C	DMQYPVOQAARSNF-UHFFFAOYSA-N	Organic acids and derivatives	Carboxylic acids and derivatives	Tricarboxylic acids and derivatives	Adhesives
287	2,4-diaminoanisole	131.9	0.71	[M+H]+	11976	138.079	139.087	C7H10N2O	COC1=C(C=C(C=C1)N)N	BAHPQISAXRFLCL-UHFFFAOYSA-N	Benzenoids	Phenol ethers	Aminophenyl ethers	Primary aromatic amine
288	Triisopropanolamine	143.47	0.737	[M+H]+	24730	191.152	192.159	C9H21NO3	CC(CN(CC(C)O)CC(C)O)O	SLINHMUFWFWBMU-UHFFFAOYSA-N	Organic nitrogen compounds	Organonitrogen compounds	Amines
289	2,6-diformylpyridine	123.07	2.185	[M+H]+	79485	135.032	136.039	C7H5NO2	C1=CC(=NC(=C1)C=O)C=O	PMWXGSWIOOVHEQ-UHFFFAOYSA-N	Organoheterocyclic compounds	Pyridines and derivatives	Pyridine carboxaldehydes
290	Morin	161.28	4.329	[M+H]+	5281670	302.043	303.05	C15H10O7	C1=CC(=C(C=C1O)O)C2=C(C(=O)C3=C(C=C(C=C3O2)O)O)O	YXOLAZRVSSWPPT-UHFFFAOYSA-N	Phenylpropanoids and polyketides	Flavonoids	Flavones	Phenolics
291	Carnosol	176.26	6.89	[M+H]+	442009	330.183	331.19	C20H26O4	CC(C)C1=C(C(=C2C(=C1)C3CC4C2(CCCC4(C)C)C(=O)O3)O)O	XUSYGBPHQBWGAD-PJSUUKDQSA-N	Lipids and lipid-like molecules	Prenol lipids	Terpene lactones	Phenolics
292	(+)-catechin	163.76	2.378	[M+H]+	9064	290.079	291.086	C15H14O6	C1C(C(OC2=CC(=CC(=C21)O)O)C3=CC(=C(C=C3)O)O)O	PFTAWBLQPZVEMU-DZGCQCFKSA-N	Phenylpropanoids and polyketides	Flavonoids	Flavans	Phenolics
293	Glycitein-7-glucoside	211.03	3.32	[M+H]+	187808	442.09	443.097	C22H22O10	COC1=C(C=C2C(=C1)C(=O)C(=CO2)C3=CC=C(C=C3)O)OC4C(C(C(C(O4)CO)O)O)O	OZBAVEKZGSOMOJ-MIUGBVLSSA-N	Phenylpropanoids and polyketides	Isoflavonoids	Isoflavonoid O-glycosides	Phenolics
294	Luteolin-7-glucoside	206.61	3.77	[M+H]+	5280637	448.101	449.108	C21H20O11	C1=CC(=C(C=C1C2=CC(=O)C3=C(C=C(C=C3O2)OC4C(C(C(C(O4)CO)O)O)O)O)O)O	PEFNSGRTCBGNAN-QNDFHXLGSA-N	Phenylpropanoids and polyketides	Flavonoids	Flavonoid glycosides	Phenolics
295	(-)-Epicatechin-3-O-gallate	202.31	3.21	[M+H]+	107905	442.09	443.097	C22H18O10	C1C(C(OC2=CC(=CC(=C21)O)O)C3=CC(=C(C=C3)O)O)OC(=O)C4=CC(=C(C(=C4)O)O)O	LSHVYAFMTMFKBA-TZIWHRDSSA-N	Phenylpropanoids and polyketides	Flavonoids	Flavans	Phenolics
296	(-)-Epicatechin	162.96	2.85	[M+H]+	72276	290.079	291.086	C15H14O6	C1C(C(OC2=CC(=CC(=C21)O)O)C3=CC(=C(C=C3)O)O)O	PFTAWBLQPZVEMU-UKRRQHHQSA-N	Phenylpropanoids and polyketides	Flavonoids	Flavans	Phenolics
297	(-)-Epigallocatechin gallate	206.13	2.69	[M+H]+	65064	458.085	459.092	C22H18O11	C1C(C(OC2=CC(=CC(=C21)O)O)C3=CC(=C(C(=C3)O)O)O)OC(=O)C4=CC(=C(C(=C4)O)O)O	WMBWREPUVVBILR-WIYYLYMNSA-N	Phenylpropanoids and polyketides	Flavonoids	Flavans	Phenolics
298	Sulfafurazole	160.36	3.249	[M+H]+	5344	267.068	268.075	C11H13N3O3S	CC1=C(ON=C1C)NS(=O)(=O)C2=CC=C(C=C2)N	NHUHCSRWZMLRLA-UHFFFAOYSA-N	Benzenoids	Benzene and substituted derivatives	Benzenesulfonamides	Drugs
299	Bisacodyl	194.68	5.09	[M+H]+	2391	361.131	362.139	C22H19NO4	CC(=O)OC1=CC=C(C=C1)C(C2=CC=C(C=C2)OC(=O)C)C3=CC=CC=N3	KHOITXIGCFIULA-UHFFFAOYSA-N	Benzenoids	Benzene and substituted derivatives	Diphenylmethanes	Drugs
300	Pilocarpine	147.3	1.522	[M+H]+	5910	208.121	209.128	C11H16N2O2	CCC1C(COC1=O)CC2=CN=CN2C	QCHFTSOMWOSFHM-WPRPVWTQSA-N	Alkaloids and derivatives			Drugs
301	Norethisterone acetate	188.08	6.338	[M+H]+	5832	340.204	341.211	C22H28O3	CC(=O)OC1(CCC2C1(CCC3C2CCC4=CC(=O)CCC34)C)C#C	IMONTRJLAWHYGT-ZCPXKWAGSA-N	Lipids and lipid-like molecules	Steroids and steroid derivatives	Steroid esters
302	Folic acid	197.2	2.624	[M+H]+	135398658	441.14	442.147	C19H19N7O6	C1=CC(=CC=C1C(=O)NC(CCC(=O)O)C(=O)O)NCC2=CN=C3C(=N2)C(=O)NC(=N3)N	OVBPIULPVIDEAO-LBPRGKRZSA-N	Organic acids and derivatives	Carboxylic acids and derivatives	Amino acids, peptides, and analogues	Drugs
303	Hydroxyprogesterone	181.47	6.007	[M+H]+	6238	330.219	331.227	C21H30O3	CC(=O)C1(CCC2C1(CCC3C2CCC4=CC(=O)CCC34C)C)O	DBPWSSGDRRHUNT-CEGNMAFCSA-N	Lipids and lipid-like molecules	Steroids and steroid derivatives	Pregnane steroids
304	Chlormadinone acetate	197.98	6.37	[M+H]+	9324	404.175	405.183	C23H29ClO4	CC(=O)C1(CCC2C1(CCC3C2C=C(C4=CC(=O)CCC34C)Cl)C)OC(=O)C	QMBJSIBWORFWQT-DFXBJWIESA-N	Lipids and lipid-like molecules	Steroids and steroid derivatives	Pregnane steroids
305	Medroxyprogesterone 17-acetate	198.82	6.419	[M+H]+	6279	386.236	387.243	C24H34O4	CC1CC2C(CCC3(C2CCC3(C(=O)C)OC(=O)C)C)C4(C1=CC(=O)CC4)C	PSGAAPLEWMOORI-PEINSRQWSA-N	Lipids and lipid-like molecules	Steroids and steroid derivatives	Pregnane steroids
306	Amyleine	157.79	3.722	[M+H]+	10767	235.157	236.164	C14H21NO2	CCC(C)(CN(C)C)OC(=O)C1=CC=CC=C1	FDMBBCOBEAVDAO-UHFFFAOYSA-N	Benzenoids	Benzene and substituted derivatives	Benzoic acids and derivatives
307	cyproheptadine	172.04	4.854	[M+H]+	2913	287.167	288.175	C21H21N	CN1CCC(=C2C3=CC=CC=C3C=CC4=CC=CC=C42)CC1	JJCFRYNCJDLXIK-UHFFFAOYSA-N	Benzenoids	Dibenzocycloheptenes		Drugs
308	pyritinol	173.09	2.21	[M+H]+	14190	368.086	369.094	C16H20N2O4S2	CC1=NC=C(C(=C1O)CO)CSSCC2=CN=C(C(=C2CO)O)C	SIXLXDIJGIWWFU-UHFFFAOYSA-N	Organoheterocyclic compounds	Pyridines and derivatives	Methylpyridines	Drugs
309	Benfotiamine	190.82	3.148	[M+H]+	3032771	466.108	467.115	C19H23N4O6PS	CC1=NC=C(C(=N1)N)CN(C=O)C(=C(CCOP(=O)(O)O)SC(=O)C2=CC=CC=C2)C	BTNNPSLJPBRMLZ-LGMDPLHJSA-N	Benzenoids	Benzene and substituted derivatives	Benzoic acids and derivatives	Drugs
310	Piperidolate	176.85	4.519	[M+H]+	4839	323.188	324.196	C21H25NO2	CCN1CCCC(C1)OC(=O)C(C2=CC=CC=C2)C3=CC=CC=C3	KTHVBAZBLKXIHZ-UHFFFAOYSA-N	Benzenoids	Benzene and substituted derivatives	Diphenylmethanes	Drugs
311	Pyridoxine	133.95	1.014	[M+H]+	1054	169.074	170.081	C8H11NO3	CC1=NC=C(C(=C1O)CO)CO	LXNHXLLTXMVWPM-UHFFFAOYSA-N	Organoheterocyclic compounds	Pyridines and derivatives	Pyridoxines
312	Sudan Black B	230.23	7.752	[M+H]+	61336	456.206	457.214	C29H24N6	CC1(NC2=C3C(=C(C=C2)N=NC4=CC=C(C5=CC=CC=C54)N=NC6=CC=CC=C6)C=CC=C3N1)C	YCUVUDODLRLVIC-UHFFFAOYSA-N	Benzenoids	Naphthalenes	1,1'-azonaphthalenes	Colorants
313	Solvent Yellow 7	143.71	6.024	[M+H]+	15529	198.079	199.087	C12H10N2O	C1=CC=C(C=C1)N=NC2=CC=C(C=C2)O	BEYOBVMPDRKTNR-UHFFFAOYSA-N	Organoheterocyclic compounds	Azobenzenes		Colorants
314	Quinine	175.79	2.986	[M+H]+	3034034	324.184	325.191	C20H24N2O2	COC1=CC2=C(C=CN=C2C=C1)C(C3CC4CCN3CC4C=C)O	LOUPRKONTZGTKE-WZBLMQSHSA-N	Alkaloids and derivatives	Cinchona alkaloids		Drugs
315	N-Allylthiourea	123.48	1.661	[M+H]+	1549517	116.041	117.048	C4H8N2S	C=CCNC(=S)N	HTKFORQRBXIQHD-UHFFFAOYSA-N	Organosulfur compounds	Thioureas
316	Fenfluramine	150.84	3.697	[M+H]+	3337	231.124	232.131	C12H16F3N	CCNC(C)CC1=CC(=CC=C1)C(F)(F)F	DBGIVFWFUFKIQN-UHFFFAOYSA-N	Benzenoids	Benzene and substituted derivatives	Phenethylamines	Drugs
317	Pentetic acid	180.91	0.952	[M+H]+	3053	393.138	394.146	C14H23N3O10	C(CN(CC(=O)O)CC(=O)O)N(CCN(CC(=O)O)CC(=O)O)CC(=O)O	QPCDCPDFJACHGM-UHFFFAOYSA-N	Organic acids and derivatives	Carboxylic acids and derivatives	Pentacarboxylic acids and derivatives	Chelating
318	3',5'-Bis(tert-butyl)-4'-hydroxyacetophenone	167.59	6.617	[M+H]+	616296	248.178	249.185	C16H24O2	CC(=O)C1=CC(=C(C(=C1)C(C)(C)C)O)C(C)(C)C	WGJPGMJLARWHRK-UHFFFAOYSA-N	Organic oxygen compounds	Organooxygen compounds	Carbonyl compounds	Antioxidants
319	Nitrofurantoin	151.41	2.585	[M+H]+	6604200	238.034	239.041	C8H6N4O5	C1C(=O)NC(=O)N1N=CC2=CC=C(O2)[N+](=O)[O-]	NXFQHRVNIOXGAQ-YCRREMRBSA-N	Organoheterocyclic compounds	Azolidines	Imidazolidines	Drugs
320	Fluorescein	170.75	4.965	[M+H]+	16850	332.068	333.076	C20H12O5	C1=CC=C2C(=C1)C(=O)OC23C4=C(C=C(C=C4)O)OC5=C3C=CC(=C5)O	GNBHRKFJIUUOQI-UHFFFAOYSA-N	Organoheterocyclic compounds	Benzopyrans	1-benzopyrans	Colorants
321	Chlorothiazide	161.31	1.775	[M+H]+	2720	294.949	295.956	C7H6ClN3O4S2	C1=C2C(=CC(=C1Cl)S(=O)(=O)N)S(=O)(=O)N=CN2	JBMKAUGHUNFTOL-UHFFFAOYSA-N	Organoheterocyclic compounds	Thiadiazines	Benzothiadiazines	Drugs
322	Pellidol	181.37	6.661	[M+H]+	6751	309.148	310.155	C18H19N3O2	CC1=CC=CC=C1N=NC2=CC(=C(C=C2)N(C(=O)C)C(=O)C)C	YIEDSISPYKQADU-UHFFFAOYSA-N	Organoheterocyclic compounds	Azobenzenes		Phenolics
323	Bromhexine	168.37	4.64	[M+H]+	2442	373.999	375.007	C14H20Br2N2	CN(CC1=C(C(=CC(=C1)Br)Br)N)C2CCCCC2	OJGDCBLYJGHCIH-UHFFFAOYSA-N	Benzenoids	Benzene and substituted derivatives	Phenylmethylamines	Drugs
324	Chlorpheniramine	165.3	3.678	[M+H]+	2725	274.124	275.131	C16H19ClN2	CN(C)CCC(C1=CC=C(C=C1)Cl)C2=CC=CC=N2	SOYKEARSMXGVTM-UHFFFAOYSA-N	Organoheterocyclic compounds	Pyridines and derivatives	Pheniramines	Drugs
325	Tetracaine	175.18	4.099	[M+H]+	5411	264.184	265.191	C15H24N2O2	CCCCNC1=CC=C(C=C1)C(=O)OCCN(C)C	GKCBAIGFKIBETG-UHFFFAOYSA-N	Benzenoids	Benzene and substituted derivatives	Benzoic acids and derivatives	Drugs
326	phenoxybenzamine	168.88	5.941	[M+H]+	4768	303.139	304.146	C18H22ClNO	CC(COC1=CC=CC=C1)N(CCCl)CC2=CC=CC=C2	QZVCTJOXCFMACW-UHFFFAOYSA-N	Benzenoids	Benzene and substituted derivatives	Phenylmethylamines	Drugs
327	Chlorpromazine	170.46	5.182	[M+H]+	2726	318.096	319.103	C17H19ClN2S	CN(C)CCCN1C2=CC=CC=C2SC3=C1C=C(C=C3)Cl	ZPEIMTDSQAKGNT-UHFFFAOYSA-N	Organoheterocyclic compounds	Benzothiazines	Phenothiazines	Drugs
328	Progesterone	179.91	6.517	[M+H]+	5994	314.225	315.232	C21H30O2	CC(=O)C1CCC2C1(CCC3C2CCC4=CC(=O)CCC34C)C	RJKFOVLPORLFTN-LEKSSAKUSA-N	Lipids and lipid-like molecules	Steroids and steroid derivatives	Pregnane steroids
329	4′-Methylacetanilide	131.33	3.984	[M+H]+	7684	149.084	150.091	C9H11NO	CC1=CC=C(C=C1)NC(=O)C	YICAMJWHIUMFDI-UHFFFAOYSA-N	Benzenoids	Benzene and substituted derivatives	Anilides
330	2-Naphthyl benzoate	156.46	6.923	[M+H]+	66734	248.084	249.091	C17H12O2	C1=CC=C(C=C1)C(=O)OC2=CC3=CC=CC=C3C=C2	DWJIJRSTYFPKGD-UHFFFAOYSA-N	Benzenoids	Naphthalenes
331	Aminophenazone	153.26	0.739	[M+H]+	6009	231.137	232.144	C13H17N3O	CC1=C(C(=O)N(N1C)C2=CC=CC=C2)N(C)C	RMMXTBMQSGEXHJ-UHFFFAOYSA-N	Organoheterocyclic compounds	Azoles	Pyrazoles	Drugs
332	Diphenylamine	138.15	6.033	[M+H]+	11487	169.089	170.096	C12H11N	C1=CC=C(C=C1)NC2=CC=CC=C2	DMBHHRLKUKUOEG-UHFFFAOYSA-N	Benzenoids	Benzene and substituted derivatives	Aniline and substituted anilines	Antioxidants
333	Bromocresol Green	208.6	6.083	[M+H]+	6451	693.73	694.737	C21H14Br4O5S	CC1=C(C(=C(C=C1C2(C3=CC=CC=C3S(=O)(=O)O2)C4=CC(=C(C(=C4C)Br)O)Br)Br)O)Br	FRPHFZCDPYBUAU-UHFFFAOYSA-N	Organoheterocyclic compounds	Benzofurans	Benzofuranones	Colorants
334	1,10-Phenanthroline	131.68	2.322	[M+H]+	1318	180.069	181.076	C12H8N2	C1=CC2=C(C3=C(C=CC=N3)C=C2)N=C1	DGEZNRSVGBDHLK-UHFFFAOYSA-N	Organoheterocyclic compounds	Phenanthrolines		Colorants
335	3,3-Diaminobenzidine	156.62	0.717	[M+H]+	7071	214.122	215.129	C12H14N4	C1=CC(=C(C=C1C2=CC(=C(C=C2)N)N)N)N	HSTOKWSFWGCZMH-UHFFFAOYSA-N	Benzenoids	Benzene and substituted derivatives	Biphenyls and derivatives	Primary aromatic amine
336	Fominoben	193.05	3.924	[M+H]+	3407	401.151	402.158	C21H24ClN3O3	CN(CC1=C(C=CC=C1Cl)NC(=O)C2=CC=CC=C2)CC(=O)N3CCOCC3	KSNNEUZOAFRTDS-UHFFFAOYSA-N	Benzenoids	Benzene and substituted derivatives	Anilides	Drugs
337	Bumetanide	184.74	5.476	[M+H]+	2471	364.109	365.117	C17H20N2O5S	CCCCNC1=C(C(=CC(=C1)C(=O)O)S(=O)(=O)N)OC2=CC=CC=C2	MAEIEVLCKWDQJH-UHFFFAOYSA-N	Benzenoids	Benzene and substituted derivatives	Diphenylethers	Drugs
338	Tiabendazole	137.48	2.763	[M+H]+	5430	201.036	202.043	C10H7N3S	C1=CC=C2C(=C1)NC(=N2)C3=CSC=N3	WJCNZQLZVWNLKY-UHFFFAOYSA-N	Organoheterocyclic compounds	Benzimidazoles		Pesticides
339	Phenacetin	140.61	4.023	[M+H]+	4754	179.095	180.102	C10H13NO2	CCOC1=CC=C(C=C1)NC(=O)C	CPJSUEIXXCENMM-UHFFFAOYSA-N	Benzenoids	Benzene and substituted derivatives	Anilides	Drugs
340	Theobromine	130.54	1.948	[M+H]+	5429	180.065	181.072	C7H8N4O2	CN1C=NC2=C1C(=O)NC(=O)N2C	YAPQBXQYLJRXSA-UHFFFAOYSA-N	Organoheterocyclic compounds	Imidazopyrimidines	Purines and purine derivatives
341	Magneson	156.48	6.206	[M+H]+	6320	259.059	260.067	C12H9N3O4	C1=CC(=CC=C1N=NC2=C(C=C(C=C2)O)O)[N+](=O)[O-]	NGPGYVQZGRJHFJ-UHFFFAOYSA-N	Organoheterocyclic compounds	Azobenzenes		Colorants
342	Phenol red	175.38	4.193	[M+H]+	4766	354.056	355.063	C19H14O5S	C1=CC=C2C(=C1)C(OS2(=O)=O)(C3=CC=C(C=C3)O)C4=CC=C(C=C4)O	BELBBZDIHDAJOR-UHFFFAOYSA-N	Organoheterocyclic compounds	Benzofurans	Benzofuranones	Colorants
343	Thiobarbituric Acid	125.35	0.751	[M+H]+	2723628	143.999	145.007	C4H4N2O2S	C1C(=O)NC(=S)NC1=O	RVBUGGBMJDPOST-UHFFFAOYSA-N	Organoheterocyclic compounds	Diazines	Pyrimidines and pyrimidine derivatives
344	Chlorbenzoxamine	209.38	5.706	[M+H]+	71636	434.212	435.22	C27H31ClN2O	CC1=CC=CC=C1CN2CCN(CC2)CCOC(C3=CC=CC=C3)C4=CC=CC=C4Cl	VEVSKUJZSMGTMM-UHFFFAOYSA-N	Benzenoids	Benzene and substituted derivatives	Diphenylmethanes	Drugs
345	Niflumic acid	157.14	6.372	[M+H]+	4488	282.062	283.069	C13H9F3N2O2	C1=CC(=CC(=C1)NC2=C(C=CC=N2)C(=O)O)C(F)(F)F	JZFPYUNJRRFVQU-UHFFFAOYSA-N	Benzenoids	Benzene and substituted derivatives	Trifluoromethylbenzenes	Drugs
346	Dipyridamole	225.31	4.69	[M+H]+	3108	504.317	505.325	C24H40N8O4	C1CCN(CC1)C2=NC(=NC3=C2N=C(N=C3N4CCCCC4)N(CCO)CCO)N(CCO)CCO	IZEKFCXSFNUWAM-UHFFFAOYSA-N	Organic nitrogen compounds	Organonitrogen compounds	Amines	Drugs
347	Dexamethasone	183.45	5.312	[M+H]+	5743	392.2	393.207	C22H29FO5	CC1CC2C3CCC4=CC(=O)C=CC4(C3(C(CC2(C1(C(=O)CO)O)C)O)F)C	UREBDLICKHMUKA-CXSFZGCWSA-N	Lipids and lipid-like molecules	Steroids and steroid derivatives	Hydroxysteroids	Drugs
348	Pyridoxal phosphate	149.1	1.196	[M+H]+	1051	247.025	248.032	C8H10NO6P	CC1=NC=C(C(=C1O)C=O)COP(=O)(O)O.O	NGVDGCNFYWLIFO-UHFFFAOYSA-N	Organoheterocyclic compounds	Pyridines and derivatives	Pyridine carboxaldehydes	Drugs
349	Prednisone	181.12	4.718	[M+H]+	5865	358.178	359.185	C21H26O5	CC12CC(=O)C3C(C1CCC2(C(=O)CO)O)CCC4=CC(=O)C=CC34C	XOFYZVNMUHMLCC-ZPOLXVRWSA-N	Lipids and lipid-like molecules	Steroids and steroid derivatives	Hydroxysteroids	Drugs
350	Captopril	143.09	3.314	[M+H]+	44093	217.077	218.085	C9H15NO3S	CC(CS)C(=O)N1CCCC1C(=O)O	FAKRSMQSSFJEIM-RQJHMYQMSA-N	Organic acids and derivatives	Carboxylic acids and derivatives	Amino acids, peptides, and analogues	Drugs
351	Galanthamine	165.95	0.727	[M+H]+	9651	287.152	288.159	C17H21NO3	CN1CCC23C=CC(CC2OC4=C(C=CC(=C34)C1)OC)O	ASUTZQLVASHGKV-JDFRZJQESA-N	Alkaloids and derivatives	Amaryllidaceae alkaloids	Galanthamine-type amaryllidaceae alkaloids
352	Sulfasalazine	198.7	5.05	[M+H]+	5339	398.068	399.076	C18H14N4O5S	C1=CC=NC(=C1)NS(=O)(=O)C2=CC=C(C=C2)N=NC3=CC(=C(C=C3)O)C(=O)O	NCEXYHBECQHGNR-UHFFFAOYSA-N	Organoheterocyclic compounds	Azobenzenes		Drugs
353	cis-7,10,13,16,19-Docosapentaenoic acid methyl ester	186.23	8.243	[M+H]+	14122980	344.272	345.279	C23H36O2	CCC=CCC=CCC=CCC=CCC=CCCCCCC(=O)OC	PTFHIRHGARALFY-JEBPEJKESA-N	Lipids and lipid-like molecules	Fatty Acyls	Fatty acid esters
354	Bromophenol Blue	204.69	6.029	[M+H]+	8272	665.698	666.706	C19H10Br4O5S	C1=CC=C2C(=C1)C(OS2(=O)=O)(C3=CC(=C(C(=C3)Br)O)Br)C4=CC(=C(C(=C4)Br)O)Br	UDSAIICHUKSCKT-UHFFFAOYSA-N	Organoheterocyclic compounds	Benzofurans	Benzofuranones	Colorants
355	Procymidone	160.87	6.113	[M+H]+	36242	283.017	284.024	C13H11Cl2NO2	CC12CC1(C(=O)N(C2=O)C3=CC(=CC(=C3)Cl)Cl)C	QXJKBPAVAHBARF-UHFFFAOYSA-N	Organoheterocyclic compounds	Piperidines	Phenylpiperidines	Pesticides
356	Silibinin	211.54	4.682	[M+H]+	31553	482.121	483.129	C25H22O10	COC1=C(C=CC(=C1)C2C(OC3=C(O2)C=C(C=C3)C4C(C(=O)C5=C(C=C(C=C5O4)O)O)O)CO)O	SEBFKMXJBCUCAI-HKTJVKLFSA-N	Lignans, neolignans and related compounds	Flavonolignans		Phenolics
357	Glycocholic acid	190.82	6.236	[M+H]+	10140	465.309	466.316	C26H43NO6	CC(CCC(=O)NCC(=O)O)C1CCC2C1(C(CC3C2C(CC4C3(CCC(C4)O)C)O)O)C	RFDAIACWWDREDC-FRVQLJSFSA-N	Lipids and lipid-like molecules	Steroids and steroid derivatives	Bile acids, alcohols and derivatives
358	Enoxolone	212.87	7.305	[M+H]+	10114	470.34	471.347	C30H46O4	CC1(C2CCC3(C(C2(CCC1O)C)C(=O)C=C4C3(CCC5(C4CC(CC5)(C)C(=O)O)C)C)C)C	MPDGHEJMBKOTSU-YKLVYJNSSA-N	Lipids and lipid-like molecules	Prenol lipids	Triterpenoids
359	Vitamin E nicotinate	248.07	10.027	[M+H]+	27990	535.403	536.41	C35H53NO3	CC1=C(C(=C(C2=C1OC(CC2)(C)CCCC(C)CCCC(C)CCCC(C)C)C)OC(=O)C3=CN=CC=C3)C	MSCCTZZBYHQMQJ-AZAGJHQNSA-N	Lipids and lipid-like molecules	Prenol lipids	Quinone and hydroquinone lipids
360	(?)-α-Santonin	154.84	4.438	[M+H]+	221071	246.126	247.133	C15H18O3	CC1C2CCC3(C=CC(=O)C(=C3C2OC1=O)C)C	XJHDMGJURBVLLE-BOCCBSBMSA-N	Lipids and lipid-like molecules	Prenol lipids	Terpene lactones
361	Canthaxanthin	240.53	8.572	[M+H]+	5281227	564.397	565.404	C40H52O2	CC1=C(C(CCC1=O)(C)C)C=CC(=CC=CC(=CC=CC=C(C)C=CC=C(C)C=CC2=C(C(=O)CCC2(C)C)C)C)C	FDSDTBUPSURDBL-DKLMTRRASA-N	Lipids and lipid-like molecules	Prenol lipids	Tetraterpenoids	Colorants
362	Testosterone propionate	187.97	7.093	[M+H]+	5995	344.235	345.242	C22H32O3	CCC(=O)OC1CCC2C1(CCC3C2CCC4=CC(=O)CCC34C)C	PDMMFKSKQVNJMI-BLQWBTBKSA-N	Lipids and lipid-like molecules	Steroids and steroid derivatives	Steroid esters
363	Rutin	231.94	3.796	[M+H]+	5280805	610.153	611.161	C27H30O16	CC1C(C(C(C(O1)OCC2C(C(C(C(O2)OC3=C(OC4=CC(=CC(=C4C3=O)O)O)C5=CC(=C(C=C5)O)O)O)O)O)O)O)O	IKGXIBQEEMLURG-NVPNHPEKSA-N	Phenylpropanoids and polyketides	Flavonoids	Flavonoid glycosides	Phenolics
364	Cinchophen	153.09	5.377	[M+H]+	8593	249.079	250.086	C16H11NO2	C1=CC=C(C=C1)C2=NC3=CC=CC=C3C(=C2)C(=O)O	YTRMTPPVNRALON-UHFFFAOYSA-N	Organoheterocyclic compounds	Quinolines and derivatives	Phenylquinolines	Drugs
365	10,12-pentacosadiynoic acid	204.66	8.436	[M+H]+	538433	374.318	375.326	C25H42O2	CCCCCCCCCCCCC#CC#CCCCCCCCCC(=O)O	ZPUDRBWHCWYMQS-UHFFFAOYSA-N	Lipids and lipid-like molecules	Fatty Acyls	Fatty acids and conjugates
366	Pyrimethanil	143	5.201	[M+H]+	91650	199.111	200.118	C12H13N3	CC1=CC(=NC(=N1)NC2=CC=CC=C2)C	ZLIBICFPKPWGIZ-UHFFFAOYSA-N	Benzenoids	Benzene and substituted derivatives	Aniline and substituted anilines	Pesticides
367	Terbutylazine-2-hydroxy	151.69	3.365	[M+H]+	135495928	211.143	212.151	C9H17N5O	CCNC1=NC(=O)NC(=N1)NC(C)(C)C	OYTCZOJKXCTBHG-UHFFFAOYSA-N	Organoheterocyclic compounds	Triazines	Aminotriazines	Pesticides
368	Tebuconazole	166.51	6.387	[M+H]+	86102	307.145	308.152	C16H22ClN3O	CC(C)(C)C(CCC1=CC=C(C=C1)Cl)(CN2C=NC=N2)O	PXMNMQRDXWABCY-UHFFFAOYSA-N	Benzenoids	Benzene and substituted derivatives	Phenylbutylamines	Pesticides
369	Propanil	143.59	5.68	[M+H]+	4933	217.006	218.013	C9H9Cl2NO	CCC(=O)NC1=CC(=C(C=C1)Cl)Cl	LFULEKSKNZEWOE-UHFFFAOYSA-N	Benzenoids	Benzene and substituted derivatives	Anilides	Pesticides
370	Pyrifenox	164.53	5.645	[M+H]+	55790	294.033	295.04	C14H12Cl2N2O	CON=C(CC1=CN=CC=C1)C2=C(C=C(C=C2)Cl)Cl	CKPCAYZTYMHQEX-UHFFFAOYSA-N	Benzenoids	Benzene and substituted derivatives	Halobenzenes	Fungicides
371	N-Phenyl-1-naphthalenamine	147.95	6.703	[M+H]+	7013	219.105	220.112	C16H13N	C1=CC=C(C=C1)NC2=CC=CC3=CC=CC=C32	XQVWYOYUZDUNRW-UHFFFAOYSA-N	Benzenoids	Naphthalenes
372	3,4-Diacetoxy-1-butene	133.32	3.372	[M+H]+	2735001	172.074	173.081	C8H12O4	CC(=O)OCC(C=C)OC(=O)C	MWWXARALRVYLAE-UHFFFAOYSA-N	Organic acids and derivatives	Carboxylic acids and derivatives	Dicarboxylic acids and derivatives
373	Sulfanilic acid	145.92	0.709	[M+H]+	8479	173.015	174.022	C6H7NO3S	C1=CC(=CC=C1N)S(=O)(=O)O	HVBSAKJJOYLTQU-UHFFFAOYSA-N	Benzenoids	Benzene and substituted derivatives	Benzenesulfonic acids and derivatives
374	Glycodeoxycholic acid	191.9	6.701	[M+H]+	3035026	449.314	450.321	C26H43NO5	CC(CCC(=O)NCC(=O)O)C1CCC2C1(C(CC3C2CCC4C3(CCC(C4)O)C)O)C	WVULKSPCQVQLCU-BUXLTGKBSA-N	Lipids and lipid-like molecules	Steroids and steroid derivatives	Bile acids, alcohols and derivatives
375	Tioxolone	129.09	4.033	[M+H]+	72139	167.988	168.995	C7H4O3S	C1=CC2=C(C=C1O)OC(=O)S2	SLYPOVJCSQHITR-UHFFFAOYSA-N	Benzenoids	Phenols	1-hydroxy-2-unsubstituted benzenoids
376	Nitrofurazone	139.78	2.638	[M+H]+	5447130	198.039	199.046	C6H6N4O4	C1=C(OC(=C1)[N+](=O)[O-])C=NNC(=O)N	IAIWVQXQOWNYOU-FPYGCLRLSA-N	Organoheterocyclic compounds	Furans	Nitrofurans	Drugs
377	Carbonyldiimidazole	131.99	7.28	[M+H]+	68263	162.054	163.061	C7H6N4O	C1=CN(C=N1)C(=O)N2C=CN=C2	PFKFTWBEEFSNDU-UHFFFAOYSA-N	Organoheterocyclic compounds	Azoles	Imidazoles
378	Melamine	123.48	0.721	[M+H]+	7955	126.065	127.073	C3H6N6	C1(=NC(=NC(=N1)N)N)N	JDSHMPZPIAZGSV-UHFFFAOYSA-N	Organoheterocyclic compounds	Triazines	1,3,5-triazines
379	1-Octylpyrrolidin-2-One	158.61	6.38	[M+H]+	3033871	197.178	198.185	C12H23NO	CCCCCCCCN1CCCC1=O	WPPOGHDFAVQKLN-UHFFFAOYSA-N	Organoheterocyclic compounds	Pyrrolidines	N-alkylpyrrolidines	Surfactant
380	N,N-Dimethylhexadecylamine	190.7	6.81	[M+H]+	16221	269.308	270.316	C18H39N	CCCCCCCCCCCCCCCCN(C)C	NHLUVTZJQOJKCC-UHFFFAOYSA-N	Organic nitrogen compounds	Organonitrogen compounds	Amines
381	Bis(2-Ethylhexyl)Amine	173.52	5.69	[M+H]+	7791	241.277	242.284	C16H35N	CCCCC(CC)CNCC(CC)CCCC	SAIKULLUBZKPDA-UHFFFAOYSA-N	Organic nitrogen compounds	Organonitrogen compounds	Amines	Lubricant
382	Tri-P-cresyl phosphate	186.56	7.21	[M+H]+	6529	368.118	369.125	C21H21O4P	CC1=CC=C(C=C1)OP(=O)(OC2=CC=C(C=C2)C)OC3=CC=C(C=C3)C	BOSMZFBHAYFUBJ-UHFFFAOYSA-N	Organic acids and derivatives	Organic phosphoric acids and derivatives	Phosphate esters	Flame retardants
383	Hexadecyl 3,5-di-tert-butyl-4-hydroxybenzoate	239.53	9.66	[M+H]+	94623	474.407	475.415	C31H54O3	CCCCCCCCCCCCCCCCOC(=O)C1=CC(=C(C(=C1)C(C)(C)C)O)C(C)(C)C	NZYMWGXNIUZYRC-UHFFFAOYSA-N	Benzenoids	Benzene and substituted derivatives	Benzoic acids and derivatives	UV stablizers
384	Antioxidant 245	234.14	7.07	[M+H]+	91620	586.351	587.358	C34H50O8	CC1=CC(=CC(=C1O)C(C)(C)C)CCC(=O)OCCOCCOCCOC(=O)CCC2=CC(=C(C(=C2)C)O)C(C)(C)C	QSRJVOOOWGXUDY-UHFFFAOYSA-N	Benzenoids	Benzene and substituted derivatives	Phenylpropanes	Antioxidants
385	Antioxidant 1098	271.28	7.39	[M+H]+	90004	636.487	637.494	C40H64N2O4	CC(C)(C)C1=CC(=CC(=C1O)C(C)(C)C)CCC(=O)NCCCCCCNC(=O)CCC2=CC(=C(C(=C2)C(C)(C)C)O)C(C)(C)C	OKOBUGCCXMIKDM-UHFFFAOYSA-N	Benzenoids	Benzene and substituted derivatives	Phenylpropanes	Antioxidants
386	UV-360	288.29	8.45	[M+H]+	3571576	658.4	659.407	C41H50N6O2	CC(C)(C)CC(C)(C)C1=CC(=C(C(=C1)N2N=C3C=CC=CC3=N2)O)CC4=C(C(=CC(=C4)C(C)(C)CC(C)(C)C)N5N=C6C=CC=CC6=N5)O	FQUNFJULCYSSOP-UHFFFAOYSA-N	Benzenoids	Benzene and substituted derivatives	Diphenylmethanes	UV stablizers
387	Bis(2-Ethylbutyl) Phthalate	178.82	7.59	[M+H]+	81724	334.214	335.222	C20H30O4	CCC(CC)COC(=O)C1=CC=CC=C1C(=O)OCC(CC)CC	RXUXJHZMTDAMFZ-UHFFFAOYSA-N	Benzenoids	Benzene and substituted derivatives	Benzoic acids and derivatives	Plasticizers
388	Ellagic Acid	156.26	3.91	[M+H]+	5281855	302.006	303.014	C14H6O8	C1=C2C3=C(C(=C1O)O)OC(=O)C4=CC(=C(C(=C43)OC2=O)O)O	AFSDNFLWKVMVRB-UHFFFAOYSA-N	Phenylpropanoids and polyketides	Tannins	Hydrolyzable tannins	Phenolics
389	Quercetin 3-Galactoside	198.87	3.78	[M+H]+	5281643	464.095	465.103	C21H20O12	C1=CC(=C(C=C1C2=C(C(=O)C3=C(C=C(C=C3O2)O)O)OC4C(C(C(C(O4)CO)O)O)O)O)O	OVSQVDMCBVZWGM-DTGCRPNFSA-N	Phenylpropanoids and polyketides	Flavonoids	Flavonoid glycosides	Phenolics
390	1,6,13,18-Tetraoxacyclotetracosane-7,12,19,24-tetrone	189.19	5.84	[M+H]+	12868350	400.21	401.217	C20H32O8	C1CCC(=O)OCCCCOC(=O)CCCCC(=O)OCCCCOC(=O)C1	CICCYHMSMANUGA-UHFFFAOYSA-N	Phenylpropanoids and polyketides	Macrolides and analogues		Oligomers
391	1,6,13,18,25,30-hexaoxacyclohexatriacontane-7,12,19,24,31,36-hexone	234.19	6.52	[M+H]+	129850444	600.315	601.322	C30H48O12	C1CCC(=O)OCCCCOC(=O)CCCCC(=O)OCCCCOC(=O)CCCCC(=O)OCCCCOC(=O)C1	SKOQMASJGYLLBF-UHFFFAOYSA-N	Phenylpropanoids and polyketides	Carboxylic acids and derivatives	Hexacarboxylic acids and derivatives	Oligomers
392	1,6,13,18,25,30,37,42-octaoxacyclooctatetracontane-7,12,19,24,31,36,43,48-octaone	275.14	6.9	[M+H]+	129850442	800.419	801.427	C40H64O16	C1CCC(=O)OCCCCOC(=O)CCCCC(=O)OCCCCOC(=O)CCCCC(=O)OCCCCOC(=O)CCCCC(=O)OCCCCOC(=O)C1	YVAFYUHCNZDFTN-UHFFFAOYSA-N	Phenylpropanoids and polyketides	Macrolides and analogues		Oligomers
393	1,8-Diazacyclotetradecane-2,9-dione PA6 dimer	152.46	0.84	[M+H]+	16	226.168	227.175	C12H22N2O2	C1CCC(=O)NCCCCCC(=O)NCC1	HERSSAVMHCMYSQ-UHFFFAOYSA-N	Phenylpropanoids and polyketides	Macrolactams		Oligomers
394	1,8,15-Triazacyclohenicosane-2,9,16-trione PA6 trimer	179.96	3.13	[M+H]+	9949800	339.252	340.26	C18H33N3O3	C1CCC(=O)NCCCCCC(=O)NCCCCCC(=O)NCC1	HJBDVFFKADBHHV-UHFFFAOYSA-N	Phenylpropanoids and polyketides	Macrolactams		Oligomers
395	1,8,15,22-Tetraazacyclooctacosane-2,9,16,23-tetrone PA6 tetramer	207.97	3.67	[M+H]+	79912	452.336	453.344	C24H44N4O4	C1CCC(=O)NCCCCCC(=O)NCCCCCC(=O)NCCCCCC(=O)NCC1	LAIGWNLGTIDKPL-UHFFFAOYSA-N	Phenylpropanoids and polyketides	Macrolactams		Oligomers
396	1,8,15,22,29-Pentazacyclopentatriacontane-2,9,16,23,30-pentone PA6 pentamer	235.49	4.06	[M+H]+	86071233	565.42	566.428	C30H55N5O5	C1CCC(=O)NCCCCCC(=O)NCCCCCC(=O)NCCCCCC(=O)NCCCCCC(=O)NCC1	LYMDOCLKDKZTOG-UHFFFAOYSA-N	Phenylpropanoids and polyketides	Macrolactams		Oligomers
397	1,8,15,22,29,36-Hexazacyclodotetracontane-2,9,16,23,30,37-hexone PA6 hexamer	261.9	4.35	[M+H]+	86071640	678.504	679.512	C36H66N6O6	C1CCC(=O)NCCCCCC(=O)NCCCCCC(=O)NCCCCCC(=O)NCCCCCC(=O)NCCCCCC(=O)NCC1	VIBRWXMFTOKNOM-UHFFFAOYSA-N	Phenylpropanoids and polyketides	Macrolactams		Oligomers
398	1,8-Diazacyclotetradecane-2,7-dione PA66 monomer	151.26	2.61	[M+H]+	283592	226.168	227.175	C12H22N2O2	C1CCCNC(=O)CCCCC(=O)NCC1	SXNYYEPTQTZOHG-UHFFFAOYSA-N	Phenylpropanoids and polyketides	Macrolactams		Oligomers
399	1,8,15,22-Tetraazacyclooctacosane-2,7,16,21-tetrone PA66 dimer	210.57	3.88	[M+H]+	544235	452.336	453.344	C24H44N4O4	C1CCCNC(=O)CCCCC(=O)NCCCCCCNC(=O)CCCCC(=O)NCC1	PHOCHBCWTAIIGE-UHFFFAOYSA-N	Phenylpropanoids and polyketides	Macrolactams		Oligomers
400	1,8,15,22,29,36-Hexaazacyclodotetracontane-2,7,16,21,30,35-hexone PA66 trimer	269.43	4.55	[M+H]+	71363232	678.504	679.512	C36H66N6O6	C1CCCNC(=O)CCCCC(=O)NCCCCCCNC(=O)CCCCC(=O)NCCCCCCNC(=O)CCCCC(=O)NCC1	JESUUVMABJHXHX-UHFFFAOYSA-N	Phenylpropanoids and polyketides	Macrolactams		Oligomers
401	PEG5	150.3	2.29	[M+H]+	62551	238.142	239.149	C10H22O6	C(COCCOCCOCCOCCO)O	JLFNLZLINWHATN-UHFFFAOYSA-N	Organic oxygen compounds	Organooxygen compounds	Ethers	Oligomers
402	PEG6	162.06	2.61	[M+H]+	17472	282.168	283.175	C12H26O7	C(COCCOCCOCCOCCOCCO)O	IIRDTKBZINWQAW-UHFFFAOYSA-N	Organic oxygen compounds	Organooxygen compounds	Ethers	Oligomers
403	PEG7	171.76	2.87	[M+H]+	79718	326.194	327.201	C14H30O8	C(COCCOCCOCCOCCOCCOCCO)O	XPJRQAIZZQMSCM-UHFFFAOYSA-N	Organic oxygen compounds	Organooxygen compounds	Ethers	Oligomers
404	PEG8	179.65	3.08	[M+H]+	78798	370.22	371.228	C16H34O9	C(COCCOCCOCCOCCOCCOCCOCCO)O	GLZWNFNQMJAZGY-UHFFFAOYSA-N	Organic oxygen compounds	Organooxygen compounds	Ethers	Oligomers
405	PEG9	187.92	3.27	[M+H]+	4867	414.246	415.254	C18H38O10	C(COCCOCCOCCOCCOCCOCCOCCOCCO)O	YZUUTMGDONTGTN-UHFFFAOYSA-N	Organic oxygen compounds	Organooxygen compounds	Ethers	Oligomers
406	PEG10	197.02	3.44	[M+H]+	79689	458.273	459.28	C20H42O11	C(COCCOCCOCCOCCOCCOCCOCCOCCOCCO)O	DTPCFIHYWYONMD-UHFFFAOYSA-N	Organic oxygen compounds	Organooxygen compounds	Ethers	Oligomers
407	PEG11	206.38	3.59	[M+H]+	81260	502.299	503.306	C22H46O12	C(COCCOCCOCCOCCOCCOCCOCCOCCOCCOCCO)O	PSVXZQVXSXSQRO-UHFFFAOYSA-N	Organic oxygen compounds	Organooxygen compounds	Ethers	Oligomers
408	PEG12	215.54	3.72	[M+H]+	81248	546.325	547.332	C24H50O13	C(COCCOCCOCCOCCOCCOCCOCCOCCOCCOCCOCCO)O	WRZXKWFJEFFURH-UHFFFAOYSA-N	Organic oxygen compounds	Organooxygen compounds	Ethers	Oligomers
409	PEG13	226.07	3.84	[M+H]+	87168	590.351	591.359	C26H54O14	C(COCCOCCOCCOCCOCCOCCOCCOCCOCCOCCOCCOCCO)O	AKWFJQNBHYVIPY-UHFFFAOYSA-N	Organic oxygen compounds	Organooxygen compounds	Ethers	Oligomers
410	PEG14	236.76	3.95	[M+H]+	656926	634.378	635.385	C28H58O15	C(COCCOCCOCCOCCOCCOCCOCCOCCOCCOCCOCCOCCOCCO)O	ILLKMACMBHTSHP-UHFFFAOYSA-N	Organic oxygen compounds	Organooxygen compounds	Ethers	Oligomers
411	PEG15	246.4	4.05	[M+H]+	120062	678.404	679.411	C30H62O16	C(COCCOCCOCCOCCOCCOCCOCCOCCOCCOCCOCCOCCOCCOCCO)O	OWTQQPNDSWCHOV-UHFFFAOYSA-N	Organic oxygen compounds	Organooxygen compounds	Ethers	Oligomers
412	PEG16	257.55	4.14	[M+H]+	81262	722.43	723.437	C22H46O12	C(COCCOCCOCCOCCOCCOCCOCCOCCOCCOCCOCCOCCOCCOCCOCCO)O	DHORSBRLGKJPFC-UHFFFAOYSA-N	Organic oxygen compounds	Organooxygen compounds	Ethers	Oligomers
413	PEG17	266.54	4.22	[M+H]+	13956225	766.456	767.464	C34H70O18	C(COCCOCCOCCOCCOCCOCCOCCOCCOCCOCCOCCOCCOCCOCCOCCOCCO)O	NIELXDCPHZJHGM-UHFFFAOYSA-N	Organic oxygen compounds	Organooxygen compounds	Ethers	Oligomers
414	PPG4	156.22	4.11	[M+H]+	91234	250.178	251.185	C12H26O5	CC(CO)OCC(C)OCC(C)OCC(C)O	QVHMSMOUDQXMRS-UHFFFAOYSA-N	Organic oxygen compounds	Organooxygen compounds	Alcohols and polyols	Oligomers
415	PPG5	168.69	4.75	[M+H]+	9836244	308.22	309.227	C15H32O6	CC(CO)OCC(C)OCC(C)OCC(C)OCC(C)O	AQRQHYITOOVBTO-UHFFFAOYSA-N	Organic oxygen compounds	Organooxygen compounds	Alcohols and polyols	Oligomers
416	PPG6	185.57	5.27	[M+H]+	12827208	366.262	367.269	C18H38O7	CC(CO)OCC(C)OCC(C)OCC(C)OCC(C)OCC(C)O	UDOJNGPPRYJMKR-UHFFFAOYSA-N	Organic oxygen compounds	Organooxygen compounds	Alcohols and polyols	Oligomers
417	PPG7	199.17	5.69	[M+H]+	12827211	424.304	425.311	C21H44O8	CC(CO)OCC(C)OCC(C)OCC(C)OCC(C)OCC(C)OCC(C)O	OWRNLGZKEZSHGO-UHFFFAOYSA-N	Organic oxygen compounds	Organooxygen compounds	Alcohols and polyols	Oligomers
418	PPG8	209.83	6.03	[M+H]+	22051740	482.345	483.353	C24H50O9	CC(CO)OCC(C)OCC(C)OCC(C)OCC(C)OCC(C)OCC(C)OCC(C)O	ZZEANNAZZVVPKU-UHFFFAOYSA-N	Organic oxygen compounds	Organooxygen compounds	Alcohols and polyols	Oligomers
419	PPG9	221.27	6.3	[M+H]+	21989361	540.387	541.395	C27H56O10	CC(CO)OCC(C)OCC(C)OCC(C)OCC(C)OCC(C)OCC(C)OCC(C)OCC(C)O	DXVLAUMXGHQKAV-UHFFFAOYSA-N	Organic oxygen compounds	Organooxygen compounds	Alcohols and polyols	Oligomers
420	PPG10	234.17	6.54	[M+H]+	87390959	598.429	599.437	C30H62O11	CC(CO)OCC(C)OCC(C)OCC(C)OCC(C)OCC(C)OCC(C)OCC(C)OCC(C)OCC(C)O	MCVKSYYBBHNAFN-UHFFFAOYSA-N	Organic oxygen compounds	Organooxygen compounds	Alcohols and polyols	Oligomers
421	PPG11	248.44	6.73	[M+H]+	87491421	656.471	657.478	C33H68O12	CC(CO)OCC(C)OCC(C)OCC(C)OCC(C)OCC(C)OCC(C)OCC(C)OCC(C)OCC(C)OCC(C)O	ZRTKYIJRMCSONJ-UHFFFAOYSA-N	Organic oxygen compounds	Organooxygen compounds	Alcohols and polyols	Oligomers
422	PPG12	262.97	6.9	[M+H]+	14274838	714.513	715.52	C36H74O13	CC(CO)OCC(C)OCC(C)OCC(C)OCC(C)OCC(C)OCC(C)OCC(C)OCC(C)OCC(C)OCC(C)OCC(C)O	XUAGABNXLLHNRF-UHFFFAOYSA-N	Organic oxygen compounds	Organooxygen compounds	Alcohols and polyols	Oligomers
423	PPG13	278.35	7.06	[M+H]+	87492135	772.555	773.562	C39H80O14	CC(CO)OCC(C)OCC(C)OCC(C)OCC(C)OCC(C)OCC(C)OCC(C)OCC(C)OCC(C)OCC(C)OCC(C)OCC(C)O	COLJSLDBDWQMGD-UHFFFAOYSA-N	Organic oxygen compounds	Organooxygen compounds	Alcohols and polyols	Oligomers
424	PLA6	197.06	4.84	[M+H]+	NA	450.137	451.145	C18H26O13	CC(O)C(=O)OC(C)C(=O)OC(C)C(=O)OC(C)C(=O)OC(C)C(=O)OC(C)C(O)=O	YCSKKMNTFVZDAR-UHFFFAOYNA-N	Phenylpropanoids and polyketides	Carboxylic acids and derivatives	Hexacarboxylic acids and derivatives	Oligomers
425	PLA7	211.91	5.14	[M+H]+	153463927	522.158	523.166	C21H30O15	CC(C(=O)OC(C)C(=O)OC(C)C(=O)OC(C)C(=O)OC(C)C(=O)OC(C)C(=O)OC(C)C(=O)O)O	XMAOXOJOKDCOIR-UHFFFAOYSA-N	Phenylpropanoids and polyketides	Peptidomimetics	Depsipeptides	Oligomers
426	PLA8	228.34	5.37	[M+H]+	NA	594.18	595.187	C24H34O17	CC(O)C(=O)OC(C)C(=O)OC(C)C(=O)OC(C)C(=O)OC(C)C(=O)OC(C)C(=O)OC(C)C(=O)OC(C)C(O)=O	JQQBGFVBKMBCBR-UHFFFAOYNA-N	Phenylpropanoids and polyketides	Peptidomimetics	Depsipeptides	Oligomers
427	PLA9	243.02	5.54	[M+H]+	NA	666.201	667.208	C27H38O19	CC(O)C(=O)OC(C)C(=O)OC(C)C(=O)OC(C)C(=O)OC(C)C(=O)OC(C)C(=O)OC(C)C(=O)OC(C)C(=O)OC(C)C(O)=O	KJBUMWBQDIXADN-UHFFFAOYNA-N	Phenylpropanoids and polyketides	Peptidomimetics	Depsipeptides	Oligomers
428	PLA10	256.04	5.74	[M+H]+	NA	738.222	739.229	C30H42O21	CC(O)C(=O)OC(C)C(=O)OC(C)C(=O)OC(C)C(=O)OC(C)C(=O)OC(C)C(=O)OC(C)C(=O)OC(C)C(=O)OC(C)C(=O)OC(C)C(O)=O	ZXAJUHMQWOJHOJ-UHFFFAOYNA-N	Phenylpropanoids and polyketides	Peptidomimetics	Depsipeptides	Oligomers
429	PLA11	266.81	5.9	[M+H]+	NA	810.243	811.25	C33H46O23	CC(O)C(=O)OC(C)C(=O)OC(C)C(=O)OC(C)C(=O)OC(C)C(=O)OC(C)C(=O)OC(C)C(=O)OC(C)C(=O)OC(C)C(=O)OC(C)C(=O)OC(C)C(O)=O	XFAHNXGAPDLDCE-UHFFFAOYNA-N	Phenylpropanoids and polyketides	Peptidomimetics	Depsipeptides	Oligomers
430	PLA12	282.66	6.03	[M+H]+	NA	882.264	883.271	C36H50O25	CC(O)C(=O)OC(C)C(=O)OC(C)C(=O)OC(C)C(=O)OC(C)C(=O)OC(C)C(=O)OC(C)C(=O)OC(C)C(=O)OC(C)C(=O)OC(C)C(=O)OC(C)C(=O)OC(C)C(O)=O	LIDTZGWUCZBJAA-UHFFFAOYNA-N	Phenylpropanoids and polyketides	Peptidomimetics	Depsipeptides	Oligomers
431	PLA13	291.61	6.14	[M+H]+	NA	954.285	955.293	C39H54O27	CC(O)C(=O)OC(C)C(=O)OC(C)C(=O)OC(C)C(=O)OC(C)C(=O)OC(C)C(=O)OC(C)C(=O)OC(C)C(=O)OC(C)C(=O)OC(C)C(=O)OC(C)C(=O)OC(C)C(=O)OC(C)C(O)=O	KXEDVECHJYNVOM-UHFFFAOYNA-N	Phenylpropanoids and polyketides	Peptidomimetics	Depsipeptides	Oligomers
432	Cyclic PLA6	189.53	5.43	[M+H]+	72835314	432.127	433.134	C18H24O12	CC1C(=O)OC(C(=O)OC(C(=O)OC(C(=O)OC(C(=O)OC(C(=O)O1)C)C)C)C)C	PYXOVGBGCDZGFV-UHFFFAOYSA-N	Phenylpropanoids and polyketides	Carboxylic acids and derivatives	Hexacarboxylic acids and derivatives	Oligomers
433	Cyclic PLA7	202.06	5.79	[M+H]+	89756753	504.148	505.155	C21H28O14	CC1C(=O)OC(C(=O)OC(C(=O)OC(C(=O)OC(C(=O)OC(C(=O)OC(C(=O)O1)C)C)C)C)C)C	VOIMRKAVESNHRI-UHFFFAOYSA-N	Phenylpropanoids and polyketides	Macrolides and analogues		Oligomers
434	Cyclic PLA8	224.24	6.02	[M+H]+	NA	576.169	577.176	C24H32O16	CC1OC(=O)C(C)OC(=O)C(C)OC(=O)C(C)OC(=O)C(C)OC(=O)C(C)OC(=O)C(C)OC(=O)C(C)OC1=O	PPVBZYMBCYDDSL-UHFFFAOYNA-N	Phenylpropanoids and polyketides	Macrolides and analogues		Oligomers
435	Cyclic PLA9	240.02	6.14	[M+H]+	NA	648.19	649.197	C27H36O18	CC1OC(=O)C(C)OC(=O)C(C)OC(=O)C(C)OC(=O)C(C)OC(=O)C(C)OC(=O)C(C)OC(=O)C(C)OC(=O)C(C)OC1=O	HUDKHJBZLMMETH-UHFFFAOYNA-N	Phenylpropanoids and polyketides	Macrolides and analogues		Oligomers
436	Cyclic PLA10	251.47	6.31	[M+H]+	NA	720.211	721.219	C30H40O20	CC1OC(=O)C(C)OC(=O)C(C)OC(=O)C(C)OC(=O)C(C)OC(=O)C(C)OC(=O)C(C)OC(=O)C(C)OC(=O)C(C)OC(=O)C(C)OC1=O	TWLJVMPKZBAFRN-UHFFFAOYNA-N	Phenylpropanoids and polyketides	Macrolides and analogues		Oligomers
437	Cyclic PLA11	264.58	6.41	[M+H]+	NA	792.232	793.24	C33H44O22	CC1OC(=O)C(C)OC(=O)C(C)OC(=O)C(C)OC(=O)C(C)OC(=O)C(C)OC(=O)C(C)OC(=O)C(C)OC(=O)C(C)OC(=O)C(C)OC(=O)C(C)OC1=O	LQMOVHJZCRHPCQ-UHFFFAOYNA-N	Phenylpropanoids and polyketides	Macrolides and analogues		Oligomers
438	Basic orange 2	149.38	3.72	[M+H]+	10317	212.106	213.113	C12H12N4	C1=CC=C(C=C1)N=NC2=C(C=C(C=C2)N)N	IWRVPXDHSLTIOC-UHFFFAOYSA-N	Organoheterocyclic compounds	Azobenzenes		Colorants
439	Basic brown 4	212.8	4.43	[M+H]+	24674	388.212	389.22	C21H24N8	CC1=C(C=C(C=C1)N=NC2=C(C=C(C(=C2)C)N)N)N=NC3=C(C=C(C(=C3)C)N)N	SOJKLCSQJMPLCK-UHFFFAOYSA-N	Organoheterocyclic compounds	Azobenzenes		Colorants
440	Basic brown 1	196.6	3.56	[M+H]+	13981	346.165	347.173	C18H18N8	C1=CC(=CC(=C1)N=NC2=C(C=C(C=C2)N)N)N=NC3=C(C=C(C=C3)N)N	BDFZFGDTHFGWRQ-UHFFFAOYSA-N	Organoheterocyclic compounds	Azobenzenes		Colorants
441	Acid Yellow 17	224.26	3.38	[M+H]+	22843	505.952	506.96	C16H12Cl2N4O7S2	CC1=NN(C(=O)C1N=NC2=CC=C(C=C2)S(=O)(=O)O)C3=CC(=C(C=C3Cl)S(=O)(=O)O)Cl	DWYWPBYWDAZKNX-UHFFFAOYSA-N	Organic acids and derivatives	Carboxylic acids and derivatives	Amino acids, peptides, and analogues	Colorants
442	2,6-Dichloroindophenol	155.25	5.43	[M+H]+	13726	266.985	267.993	C12H7Cl2NO2	C1=CC(=O)C=CC1=NC2=CC(=C(C(=C2)Cl)O)Cl	FBWADIKARMIWNM-UHFFFAOYSA-N	Benzenoids	Benzene and substituted derivatives	Halobenzenes	Colorants
443	Acid Orange 8	181.61	5.61	[M+H]+	22117	342.067	343.075	C17H14N2O4S	CC1=C(C=CC(=C1)S(=O)(=O)O)N=NC2=C(C=CC3=CC=CC=C32)O	FEACTMUAXQJDBH-UHFFFAOYSA-N	Benzenoids	Naphthalenes	Naphthols and derivatives	Colorants
444	Erythrosin b	229.31	6.482	[M+H]+	3259	835.655	836.662	C20H8I4O5	C1=CC=C2C(=C1)C(=O)OC23C4=CC(=C(C(=C4OC5=C(C(=C(C=C35)I)O)I)I)O)I	OALHHIHQOFIMEF-UHFFFAOYSA-N	Organoheterocyclic compounds	Benzopyrans	1-benzopyrans	Colorants
445	Minocycline	207.54	2.685	[M+H]+	54675783	457.185	458.192	C23H27N3O7	CN(C)C1C2CC3CC4=C(C=CC(=C4C(=C3C(=O)C2(C(=C(C1=O)C(=O)N)O)O)O)O)N(C)C	FFTVPQUHLQBXQZ-KVUCHLLUSA-N	Phenylpropanoids and polyketides	Tetracyclines
446	L-(+)-Arginine	136.44	0.672	[M+H]+	6322	174.112	175.119	C6H14N4O2	C(CC(C(=O)O)N)CN=C(N)N	ODKSFYDXXFIFQN-BYPYZUCNSA-N	Organic acids and derivatives	Carboxylic acids and derivatives	Amino acids, peptides, and analogues

## Sheet: M+Na
No.	name	TWCCSN2	RT	adduct	PubChem CID	MonoisotopicMass	m/z	MolecularFormula	CanonicalSMILES	InChIKey	Super class	Class	Subclass	Use
1	1,3,5-trimethyl-2,4,6-tris(3,5-di-tert-buthyl-4-hydroxybenzyl)benzene	293.82	8.99	[M+Na]+	74370	774.595	797.584	C54H78O3	CC1=C(C(=C(C(=C1CC2=CC(=C(C(=C2)C(C)(C)C)O)C(C)(C)C)C)CC3=CC(=C(C(=C3)C(C)(C)C)O)C(C)(C)C)C)CC4=CC(=C(C(=C4)C(C)(C)C)O)C(C)(C)C	VSAWBBYYMBQKIK-UHFFFAOYSA-N	Phenylpropanoids and polyketides	Diarylheptanoids	Linear diarylheptanoids	Antioxidants
2	1,3:24-Bis(3,4-dimethylobenzylideno)sorbitol	200.86	6.18	[M+Na]+	11502517	414.204	437.193	C24H30O6	CC1=C(C=C(C=C1)C2OCC3C(O2)C(OC(O3)C4=CC(=C(C=C4)C)C)C(CO)O)C	YWEWWNPYDDHZDI-UHFFFAOYSA-N	Benzenoids	Benzene and substituted derivatives	Xylenes	Nucleating agent
3	1,4,7-trioxacyclotridecane-8,13-dione (216)	145.32	3.41	[M+Na]+	810852	216.1	239.089	C10H16O5	C1CCC(=O)OCCOCCOC(=O)C1	NNNMXIAYORIPQZ-UHFFFAOYSA-N	Organoheterocyclic compounds	Azoles	Oxazoles	Reaction products
4	1-hexadecanol	183.06	7.85	[M+Na]+	2682	242.261	265.25	C16H34O	CCCCCCCCCCCCCCCCO	BXWNKGSJHAJOGX-UHFFFAOYSA-N	Lipids and lipid-like molecules	Fatty Acyls	Fatty alcohols
5	1-octadecanol	192.36	8.16	[M+Na]+	8221	270.292	293.281	C18H38O	CCCCCCCCCCCCCCCCCCO	GLDOVTGHNKAZLK-UHFFFAOYSA-N	Lipids and lipid-like molecules	Fatty Acyls	Fatty alcohols
6	2-(2-Butoxyethoxy)ethyl acetate	151.38	5.03	[M+Na]+	31288	204.136	227.125	C10H20O4	CCCCOCCOCCOC(=O)C	VXQBJTKSVGFQOL-UHFFFAOYSA-N	Organic acids and derivatives	Carboxylic acids and derivatives	Carboxylic acid derivatives	Adhesives
7	2,2,4-Trimethyl-1,3-pentanediol Diisobutyrate	177.65	7.13	[M+Na]+	23284	286.214	309.204	C16H30O4	CC(C)C(C(C)(C)COC(=O)C(C)C)OC(=O)C(C)C	OMVSWZDEEGIJJI-UHFFFAOYSA-N	Organic acids and derivatives	Carboxylic acids and derivatives	Dicarboxylic acids and derivatives	Plasticizers
8	2,5-Bis(5-tert-butyl-benzoxazol-2-yl)thiophene	242.2	8.768	[M+Na]+	292429	430.171	453.161	C26H26N2O2S	CC(C)(C)C1=CC2=C(C=C1)OC(=N2)C3=CC=C(S3)C4=NC5=C(O4)C=CC(=C5)C(C)(C)C	AIXZBGVLNVRQSS-UHFFFAOYSA-N	Organoheterocyclic compounds	Benzoxazoles		Brightener
9	2,5-ditertbutyl-1,4-benzoquinone	172.55	6.77	[M+Na]+	17161	220.146	243.136	C14H20O2	CC(C)(C)C1=CC(=O)C(=CC1=O)C(C)(C)C	ZZYASVWWDLJXIM-UHFFFAOYSA-N	Organic oxygen compounds	Organooxygen compounds	Carbonyl compounds	Antioxidants
10	2,6-ditertbutyl-1,4-benzoquinone	171.18	6.77	[M+Na]+	12867	220.146	243.136	C14H20O2	CC(C)(C)C1=CC(=O)C=C(C1=O)C(C)(C)C	RDQSIADLBQFVMY-UHFFFAOYSA-N	Lipids and lipid-like molecules	Prenol lipids	Monoterpenoids	Antioxidants
11	2-diphenylacetyl-1,3-indandione-1-hydrazone	194.59	6.07	[M+Na]+	5375071	354.137	377.126	C23H18N2O2	C1=CC=C(C=C1)C(C2=CC=CC=C2)C(=O)C3C(=NN)C4=CC=CC=C4C3=O	QBGMRRUHCFHZLC-NJNXFGOHSA-N	Benzenoids	Benzene and substituted derivatives	Diphenylmethanes
12	2-Ethylhexyl 2-cyano-3,3-diphenylacrylate	207.52	7.43	[M+Na]+	22571	361.204	384.193	C24H27NO2	CCCCC(CC)COC(=O)C(=C(C1=CC=CC=C1)C2=CC=CC=C2)C#N	FMJSMJQBSVNSBF-UHFFFAOYSA-N	Benzenoids	Benzene and substituted derivatives	Diphenylmethanes	UV stablizers
13	2-Ethylhexyl adipate	169.83	6.86	[M+Na]+	20342	258.183	281.172	C14H26O4	CCCCC(CC)COC(=O)CCCCC(=O)O	MBGYSHXGENGTBP-UHFFFAOYSA-N	Lipids and lipid-like molecules	Fatty Acyls	Fatty acids and conjugates	Plasticizers
14	2-stearoylglycerol	202.66	8.05	[M+Na]+	79075	358.308	381.297	C21H42O4	CCCCCCCCCCCCCCCCCC(=O)OC(CO)CO	YQEMORVAKMFKLG-UHFFFAOYSA-N	Lipids and lipid-like molecules	Glycerolipids	Monoradylglycerols	Antistatic agents
15	3,7-dimethyl-6-octen-1-ol, acetate	156.52	6.77	[M+Na]+	9017	198.162	221.151	C12H22O2	CC(CCC=C(C)C)CCOC(=O)C	JOZKFWLRHCDGJA-UHFFFAOYSA-N	Lipids and lipid-like molecules	Fatty Acyls	Fatty alcohol esters
16	3,9-Bis(2,4-dicumylphenoxy)-2,4,8,10-tetraoxa-3,9-diphosphaspiro[5.5]undecane	311.36	10.19	[M+Na]+	164499	852.371	875.36	C53H58O6P2	CC(C)(C1=CC=CC=C1)C2=CC(=C(C=C2)OP3OCC4(CO3)COP(OC4)OC5=C(C=C(C=C5)C(C)(C)C6=CC=CC=C6)C(C)(C)C7=CC=CC=C7)C(C)(C)C8=CC=CC=C8	WBWXVCMXGYSMQA-UHFFFAOYSA-N	Phenylpropanoids and polyketides	Diarylheptanoids	Linear diarylheptanoids	Antioxidants
17	4,4'-BIS(diethylamino) benzophenone	206.39	7	[M+Na]+	66663	324.22	347.209	C21H28N2O	CCN(CC)C1=CC=C(C=C1)C(=O)C2=CC=C(C=C2)N(CC)CC	VYHBFRJRBHMIQZ-UHFFFAOYSA-N	Benzenoids	Benzene and substituted derivatives	Benzophenones	Photoinitiators
18	7,9-Di-tert-butyl-1-oxaspiro(4,5)deca-6,9-diene-2,8-dione	185.21	6.53	[M+Na]+	545303	276.173	299.162	C17H24O3	CC(C)(C)C1=CC2(CCC(=O)O2)C=C(C1=O)C(C)(C)C	ZTMZUYHXZPUDRF-UHFFFAOYSA-N	Organoheterocyclic compounds	Lactones	Gamma butyrolactones	Antioxidants
19	9,12-Octadecadienoic acid (Z,Z)-, methyl ester	180.67	8.07	[M+Na]+	5284421	294.256	317.245	C19H34O2	CCCCCC=CCC=CCCCCCCCC(=O)OC	WTTJVINHCBCLGX-NQLNTKRDSA-N	Lipids and lipid-like molecules	Fatty Acyls	Lineolic acids and derivatives
20	9,9-bis(methoxymethyl) 9H-fluorene	165.09	6.81	[M+Na]+	11054211	254.131	277.12	C17H18O2	COCC1(C2=CC=CC=C2C3=CC=CC=C31)COC	ZWINORFLMHROGF-UHFFFAOYSA-N	Benzenoids	Fluorenes		Adhesives
21	Ac-Val-OH	143.47	2.49	[M+Na]+	66789	159.089	182.079	C7H13NO3	CC(C)C(C(=O)O)NC(=O)C	IHYJTAOFMMMOPX-LURJTMIESA-N	Organic acids and derivatives	Carboxylic acids and derivatives	Amino acids, peptides, and analogues
22	Antioxidante L	252.14	9.77	[M+Na]+	31250	514.406	537.395	C30H58O4S	CCCCCCCCCCCCOC(=O)CCSCCC(=O)OCCCCCCCCCCCC	GHKOFFNLGXMVNJ-UHFFFAOYSA-N	Organic acids and derivatives	Carboxylic acids and derivatives	Dicarboxylic acids and derivatives	Antioxidants
23	Arbutin	164.61	0.71	[M+Na]+	440936	272.09	295.079	C12H16O7	C1=CC(=CC=C1O)OC2C(C(C(C(O2)CO)O)O)O	BJRNKVDFDLYUGJ-RMPHRYRLSA-N	Organic oxygen compounds	Organooxygen compounds	Carbohydrates and carbohydrate conjugates	Phenolics
24	bis (2-ethylhexyl) adipate	218.84	8.13	[M+Na]+	7641	370.308	393.297	C22H42O4	CCCCC(CC)COC(=O)CCCCC(=O)OCC(CC)CCCC	SAOKZLXYCUGLFA-UHFFFAOYSA-N	Lipids and lipid-like molecules	Fatty Acyls	Fatty acid esters	Plasticizers
25	bis (2-ethylhexyl) isophthalate	218.45	8.18	[M+Na]+	8733	390.277	413.266	C24H38O4	CCCCC(CC)COC(=O)C1=CC(=CC=C1)C(=O)OCC(CC)CCCC	WXZOXVVKILCOPG-UHFFFAOYSA-N	Benzenoids	Benzene and substituted derivatives	Benzoic acids and derivatives	Plasticizers
26	bis (2-ethylhexyl) maleate	209.98	7.9	[M+Na]+	5365125	340.261	363.251	C20H36O4	CCCCC(CC)COC(=O)C=CC(=O)OCC(CC)CCCC	ROPXFXOUUANXRR-YPKPFQOOSA-N	Lipids and lipid-like molecules	Fatty Acyls	Fatty acid esters	Plasticizers
27	bis (2-ethylhexyl) phthalate	218.42	8.1	[M+Na]+	8343	390.277	413.266	C24H38O4	CCCCC(CC)COC(=O)C1=CC=CC=C1C(=O)OCC(CC)CCCC	BJQHLKABXJIVAM-UHFFFAOYSA-N	Benzenoids	Benzene and substituted derivatives	Benzoic acids and derivatives	Plasticizers
28	bis (2-ethylhexyl) sebacate	229.58	8.64	[M+Na]+	31218	426.371	449.36	C26H50O4?	CCCCC(CC)COC(=O)CCCCCCCCC(=O)OCC(CC)CCCC	VJHINFRRDQUWOJ-UHFFFAOYSA-N	Lipids and lipid-like molecules	Fatty Acyls	Fatty acid esters	Plasticizers
29	Bisphenol A (2,3-dihydroxypropyl) glycidyl ether (BADGE-glycidyl)	181.07	5.75	[M+Na]+	150694	358.178	381.167	C21H26O5	CC(C)(C1=CC=C(C=C1)OCC2CO2)C3=CC=C(C=C3)OCC(CO)O	NBLIPZBCGXIEFO-UHFFFAOYSA-N	Benzenoids	Benzene and substituted derivatives	Diphenylmethanes	Bisphenols
30	Bisphenol A bis (2,3-dihydroxypropyl) ether (BADGE-diol)	187.53	5.13	[M+Na]+	110678	376.189	399.178	C21H28O6	CC(C)(C1=CC=C(C=C1)OCC(CO)O)C2=CC=C(C=C2)OCC(CO)O	NISVZEWKUNUGQQ-UHFFFAOYSA-N	Benzenoids	Benzene and substituted derivatives	Diphenylmethanes	Bisphenols
31	butyl diglycol	141.78	4.13	[M+Na]+	8177	162.126	185.115	C8H18O3	CCCCOCCOCCO	OAYXUHPQHDHDDZ-UHFFFAOYSA-N	Organic oxygen compounds	Organooxygen compounds	Ethers
32	Chlorogenic acid	194.58	2.52	[M+Na]+	1794427	354.095	377.084	C16H18O9	C1C(C(C(CC1(C(=O)O)O)OC(=O)C=CC2=CC(=C(C=C2)O)O)O)O	CWVRJTMFETXNAD-JUHZACGLSA-N	Organic oxygen compounds	Organooxygen compounds	Alcohols and polyols	Phenolics
33	CPTX	182.72	7.18	[M+Na]+	5212856	304.033	327.022	C16H13ClO2S	CCCOC1=C2C(=C(C=C1)Cl)C(=O)C3=CC=CC=C3S2	VKQJCUYEEABXNK-UHFFFAOYSA-N	Organoheterocyclic compounds	Thiochromenes		Photoinitiators
34	Cyclohexyldimethoxymethylsilane	145.26	3.4	[M+Na]+	569301	188.123	211.113	C9H20O2Si	CO[Si](C)(C1CCCCC1)OC	SJJCABYOVIHNPZ-UHFFFAOYSA-N	Organometallic compounds	Organometalloid compounds	Organosilicon compounds	Curing agent
35	Di-(propylene glycol) methyl ether	137.04	3.02	[M+Na]+	22833331	148.11	171.099	C7H16O3	CCC(O)OCCCOC	SHRGCOIDGUJGJI-UHFFFAOYSA-N	Organic oxygen compounds	Organooxygen compounds	Ethers
36	diallyl pentaerythritol	151.75	4.58	[M+Na]+	13955027	216.136	239.125	C11H20O4	C=CCOCC(CO)(CO)COCC=C	JHSWSKVODYPNDV-UHFFFAOYSA-N	Organic oxygen compounds	Organooxygen compounds	Ethers	Antioxidants
37	diallyl phthalate	160.77	5.79	[M+Na]+	8560	246.089	269.078	C14H14O4	C=CCOC(=O)C1=CC=CC=C1C(=O)OCC=C	QUDWYFHPNIMBFC-UHFFFAOYSA-N	Benzenoids	Benzene and substituted derivatives	Benzoic acids and derivatives	Plasticizers
38	Dibutyl adipate	182.6	6.85	[M+Na]+	7784	258.183	281.172	C14H26O4	CCCCOC(=O)CCCCC(=O)OCCCC	XTJFFFGAUHQWII-UHFFFAOYSA-N	Lipids and lipid-like molecules	Fatty Acyls	Fatty acid esters	Plasticizers
39	dibutyl maleate	170.72	6.28	[M+Na]+	5271569	228.136	251.125	C12H20O4	CCCCOC(=O)C=CC(=O)OCCCC	JBSLOWBPDRZSMB-FPLPWBNLSA-N	Lipids and lipid-like molecules	Fatty Acyls	Fatty acid esters	Plasticizers
40	Dibutyl phthalate	183.61	6.82	[M+Na]+	3026	278.152	301.141	C16H22O4	CCCCOC(=O)C1=CC=CC=C1C(=O)OCCCC	DOIRQSBPFJWKBE-UHFFFAOYSA-N	Benzenoids	Benzene and substituted derivatives	Benzoic acids and derivatives	Plasticizers
41	Dibutyl phthalate-3,4,5,6-d4	178.7	6.89	[M+Na]+	16213410	282.177	305.166	C16H22O4	CCCCOC(=O)C1=CC=CC=C1C(=O)OCCCC	DOIRQSBPFJWKBE-ULDPCNCHSA-N	Benzenoids	Benzene and substituted derivatives	Benzoic acids and derivatives	Plasticizers
42	Dibutyl sebacate	191.61	7.62	[M+Na]+	7986	314.246	337.235	C18H34O4	CCCCOC(=O)CCCCCCCCC(=O)OCCCC	PYGXAGIECVVIOZ-UHFFFAOYSA-N	Lipids and lipid-like molecules	Fatty Acyls	Fatty acid esters	Plasticizers
43	Didecyl phthalate	233.92	8.59	[M+Na]+	6788	446.34	469.329	C28H46O4	CCCCCCCCCCOC(=O)C1=CC=CC=C1C(=O)OCCCCCCCCCC	PGIBJVOPLXHHGS-UHFFFAOYSA-N	Benzenoids	Benzene and substituted derivatives	Benzoic acids and derivatives	Plasticizers
44	diethyl phthalate	159.82	5.37	[M+Na]+	6781	222.089	245.078	C12H14O4	CCOC(=O)C1=CC=CC=C1C(=O)OCC	FLKPEMZONWLCSK-UHFFFAOYSA-N	Benzenoids	Benzene and substituted derivatives	Benzoic acids and derivatives	Plasticizers
45	Diethyl Sebacate	171.67	6.74	[M+Na]+	8049	258.183	281.172	C14H26O4	CCOC(=O)CCCCCCCCC(=O)OCC	ONKUXPIBXRRIDU-UHFFFAOYSA-N	Lipids and lipid-like molecules	Fatty Acyls	Fatty acid esters	Plasticizers
46	diisobutyl phthalate	182.13	6.8	[M+Na]+	6782	278.152	301.141	C16H22O4	CC(C)COC(=O)C1=CC=CC=C1C(=O)OCC(C)C	MGWAVDBGNNKXQV-UHFFFAOYSA-N	Benzenoids	Benzene and substituted derivatives	Benzoic acids and derivatives	Plasticizers
47	diisodecyl phthalate	232.47	8.59	[M+Na]+	33599	446.34	469.329	C28H46O4	CC(C)CCCCCCCOC(=O)C1=CC=CC=C1C(=O)OCCCCCCCC(C)C	ZVFDTKUVRCTHQE-UHFFFAOYSA-N	Benzenoids	Benzene and substituted derivatives	Benzoic acids and derivatives	Plasticizers
48	diisononyl phthalate	225.13	8.3	[M+Na]+	590836	418.308	441.297	C26H42O4	CC(C)CCCCCCOC(=O)C1=CC=CC=C1C(=O)OCCCCCCC(C)C	HBGGXOJOCNVPFY-UHFFFAOYSA-N	Benzenoids	Benzene and substituted derivatives	Benzoic acids and derivatives	Plasticizers
49	diisooctyl phthalate	217.85	8.09	[M+Na]+	33934	390.277	413.266	C24H38O4	CC(C)CCCCCOC(=O)C1=CC=CC=C1C(=O)OCCCCCC(C)C	IJFPVINAQGWBRJ-UHFFFAOYSA-N	Benzenoids	Benzene and substituted derivatives	Benzoic acids and derivatives	Plasticizers
50	Dimethyl adipate	141.38	4.1	[M+Na]+	12329	174.089	197.078	C8H14O4	COC(=O)CCCCC(=O)OC	UDSFAEKRVUSQDD-UHFFFAOYSA-N	Lipids and lipid-like molecules	Fatty Acyls	Fatty acid esters	Plasticizers
51	Dimethyl sebacate	160.41	6.25	[M+Na]+	7829	230.152	253.141	C12H22O4	COC(=O)CCCCCCCCC(=O)OC	ALOUNLDAKADEEB-UHFFFAOYSA-N	Lipids and lipid-like molecules	Fatty Acyls	Fatty acid esters	Plasticizers
52	Dinonyl phthalate	226.35	8.39	[M+Na]+	6787	418.308	441.297	C26H42O4	CCCCCCCCCOC(=O)C1=CC=CC=C1C(=O)OCCCCCCCCC	DROMNWUQASBTFM-UHFFFAOYSA-N	Benzenoids	Benzene and substituted derivatives	Benzoic acids and derivatives	Plasticizers
53	Bis(2-ethylhexyl) terephthalate	218.05	8.12	[M+Na]+	22932	390.277	413.266	C24H38O4	CCCCC(CC)COC(=O)C1=CC=C(C=C1)C(=O)OCC(CC)CCCC	RWPICVVBGZBXNA-UHFFFAOYSA-N	Benzenoids	Benzene and substituted derivatives	Benzoic acids and derivatives	Plasticizers
54	Dioxybenzone	168.87	5.73	[M+Na]+	8569	244.074	267.063	C14H12O4	COC1=CC(=C(C=C1)C(=O)C2=CC=CC=C2O)O	MEZZCSHVIGVWFI-UHFFFAOYSA-N	Benzenoids	Benzene and substituted derivatives	Benzophenones	Photoinitiators
55	Diphenyl sulfone	159.38	4.8	[M+Na]+	31386	218.04	241.029	C12H10O2S	C1=CC=C(C=C1)S(=O)(=O)C2=CC=CC=C2	KZTYYGOKRVBIMI-UHFFFAOYSA-N	Benzenoids	Benzene and substituted derivatives	Benzenesulfonyl compounds
56	Docosanoic acid-ethyl ester	212.17	10.27	[M+Na]+	22199	368.365	391.355	C24H48O2	CCCCCCCCCCCCCCCCCCCCCC(=O)OCC	JIZCYLOUIAIZHQ-UHFFFAOYSA-N	Lipids and lipid-like molecules	Fatty Acyls	Fatty acid esters
57	erucamide	201.79	8.27	[M+Na]+	5365371	337.334	360.324	C22H43NO	CCCCCCCCC=CCCCCCCCCCCCC(=O)N	UAUDZVJPLUQNMU-KTKRTIGZSA-N	Lipids and lipid-like molecules	Fatty Acyls	Fatty amides	Slip agent
58	Ethylene bis(oleamide)	271.42	9.98	[M+Na]+	6436065	588.559	611.549	C38H72N2O2	CCCCCCCCC=CCCCCCCCC(=O)NCCNC(=O)CCCCCCCC=CCCCCCCCC	OXDXXMDEEFOVHR-CLFAGFIQSA-N	Lipids and lipid-like molecules	Fatty Acyls	Fatty amides	Lubricant
59	Ethylene glycol monoricinoleate	198.99	7.06	[M+Na]+	5354357	342.277	365.266	C20H38O4	CCCCCCC(CC=CCCCCCCCC(=O)OCCO)O	XLMXUUQMSMKFMH-UZRURVBFSA-N	Lipids and lipid-like molecules	Fatty Acyls	Fatty alcohols	Plasticizers
60	Glyceryl 1,3-dipalmitate	262.91	10.56	[M+Na]+	68149	568.507	591.496	C35H68O5	CCCCCCCCCCCCCCCC(=O)OCC(COC(=O)CCCCCCCCCCCCCCC)O	GFAZGHREJPXDMH-UHFFFAOYSA-N	Lipids and lipid-like molecules	Glycerolipids	Diradylglycerols	Lubricant
61	Glyceryl monostearate	203.77	8.07	[M+Na]+	24699	358.308	381.297	C21H42O4	CCCCCCCCCCCCCCCCCC(=O)OCC(CO)O	VBICKXHEKHSIBG-UHFFFAOYSA-N	Lipids and lipid-like molecules	Glycerolipids	Monoradylglycerols	Emulsifier
62	Glyceryl triacetate	148.3	3.51	[M+Na]+	5541	218.079	241.068	C9H14O6	CC(=O)OCC(COC(=O)C)OC(=O)C	URAYPUMNDPQOKB-UHFFFAOYSA-N	Lipids and lipid-like molecules	Glycerolipids	Triradylcglycerols	Plasticizers
63	Hexadecanamide	181.28	7.71	[M+Na]+	69421	255.256	278.245	C16H33NO	CCCCCCCCCCCCCCCC(=O)N	HSEMFIZWXHQJAE-UHFFFAOYSA-N	Lipids and lipid-like molecules	Fatty Acyls	Fatty amides	Slip agent
64	Irgafos 168	280.84	11.56	[M+Na]+	91601	646.452	669.441	C42H63O3P	CC(C)(C)C1=CC(=C(C=C1)OP(OC2=C(C=C(C=C2)C(C)(C)C)C(C)(C)C)OC3=C(C=C(C=C3)C(C)(C)C)C(C)(C)C)C(C)(C)C	JKIJEFPNVSHHEI-UHFFFAOYSA-N	Benzenoids	Benzene and substituted derivatives	Phenylpropanes	Antioxidants
65	Irgafos 38	244.72	9.64	[M+Na]+	6850817	514.358	537.347	C32H51O3P	CCOP(OC1=C(C=C(C=C1C)C(C)(C)C)C(C)(C)C)OC2=C(C=C(C=C2C)C(C)(C)C)C(C)(C)C	ZEFSGHVBJCEKAZ-UHFFFAOYSA-N	Benzenoids	Benzene and substituted derivatives	Phenylpropanes	Antioxidants
66	Irganox 1076	248.55	10.22	[M+Na]+	16386	530.47	553.459	C35H62O3	CCCCCCCCCCCCCCCCCCOC(=O)CCC1=CC(=C(C(=C1)C(C)(C)C)O)C(C)(C)C	SSDSCDGVMJFTEQ-UHFFFAOYSA-N	Lipids and lipid-like molecules	Fatty Acyls	Fatty alcohol esters	Antioxidants
67	Irganox 3114	285.98	8.2	[M+Na]+	93115	783.519	806.508	C48H69N3O6	CC(C)(C)C1=CC(=CC(=C1O)C(C)(C)C)CN2C(=O)N(C(=O)N(C2=O)CC3=CC(=C(C(=C3)C(C)(C)C)O)C(C)(C)C)CC4=CC(=C(C(=C4)C(C)(C)C)O)C(C)(C)C	VNQNXQYZMPJLQX-UHFFFAOYSA-N	Benzenoids	Benzene and substituted derivatives	Phenylpropanes	Antioxidants
68	levadopa	146.35	0.72	[M+Na]+	6047	197.069	220.058	C9H11NO4	C1=CC(=C(C=C1CC(C(=O)O)N)O)O	WTDRDQBEARUVNC-LURJTMIESA-N	Organic acids and derivatives	Carboxylic acids and derivatives	Amino acids, peptides, and analogues
69	Linalool oxide	145.43	4.99	[M+Na]+	22310	170.131	193.12	C10H18O2	CC1(CCC(O1)C(C)(C)O)C=C	BRHDDEIRQPDPMG-UHFFFAOYSA-N	Organoheterocyclic compounds	Tetrahydrofurans
70	Luperox 101	184.62	7.1	[M+Na]+	6545	290.246	313.235	C16H34O4	CC(C)(C)OOC(C)(C)CCC(C)(C)OOC(C)(C)C	DMWVYCCGCQPJEA-UHFFFAOYSA-N	Organic oxygen compounds	Organic oxides	Organic peroxides	Initiators
71	methyl 3-(3,5-di-tert-butyl-4-hydroxyphenyl)propionate	177.4	7.03	[M+Na]+	62603	292.204	315.193	C18H28O3	CC(C)(C)C1=CC(=CC(=C1O)C(C)(C)C)CCC(=O)OC	PXMJCECEFTYEKE-UHFFFAOYSA-N	Benzenoids	Benzene and substituted derivatives	Phenylpropanes	Antioxidants
72	Methyl palmitate	185.71	8.42	[M+Na]+	8181	270.256	293.245	C17H34O2	CCCCCCCCCCCCCCCC(=O)OC	FLIACVVOZYBSBS-UHFFFAOYSA-N	Lipids and lipid-like molecules	Fatty Acyls	Fatty acid esters
73	Myricitrin	208.86	3.67	[M+Na]+	5281673	464.096	487.085	C21H20O12	CC1C(C(C(C(O1)OC2=C(OC3=CC(=CC(=C3C2=O)O)O)C4=CC(=C(C(=C4)O)O)O)O)O)O	DCYOADKBABEMIQ-OWMUPTOHSA-N	Phenylpropanoids and polyketides	Flavonoids	Flavonoid glycosides	Phenolics
74	N, N-bis (2-hydroxyethyl)dodecanamide	186.87	6.75	[M+Na]+	8430	287.246	310.235	C16H33NO3	CCCCCCCCCCCC(=O)N(CCO)CCO	AOMUHOFOVNGZAN-UHFFFAOYSA-N	Lipids and lipid-like molecules	Fatty Acyls	Fatty amides	Surfactant
75	N,N-Diethanololeamide	205.96	7.79	[M+Na]+	5371728	369.324	392.313	C22H43NO3	CCCCCCCCC=CCCCCCCCC(=O)N(CCO)CCO	LPMBTLLQQJBUOO-KTKRTIGZSA-N	Lipids and lipid-like molecules	Fatty Acyls	Fatty amides	Antistatic agent
76	N,N'-Ethylenebis(stearamide)	279	11.72	[M+Na]+	8044	592.591	615.58	C38H76N2O2	CCCCCCCCCCCCCCCCCC(=O)NCCNC(=O)CCCCCCCCCCCCCCCCC	RKISUIUJZGSLEV-UHFFFAOYSA-N	Lipids and lipid-like molecules	Fatty Acyls	Fatty amides
77	N-ethyl-p-toluenesulfonamide	157.21	4.49	[M+Na]+	6637	199.067	222.056	C9H13NO2S	CCNS(=O)(=O)C1=CC=C(C=C1)C	OHPZPBNDOVQJMH-UHFFFAOYSA-N	Benzenoids	Benzene and substituted derivatives	Toluenes	Plasticizers
78	NX8000	233.4	7.41	[M+Na]+	58995446	484.283	507.272	C29H40O6	CCCC1C2C(C(OC(O2)C3=CC=C(C=C3)CCC)C(CO)O)OC(O1)C4=CC=C(C=C4)CCC	PIYNPBVOTLQBTC-UHFFFAOYSA-N	Benzenoids	Benzene and substituted derivatives	Phenylpropanes	Nucleating agent
79	Ochratoxin A	197.68	5.96	[M+Na]+	442530	403.082	426.071	C20H18ClNO6	CC1CC2=C(C=C(C(=C2C(=O)O1)O)C(=O)NC(CC3=CC=CC=C3)C(=O)O)Cl	RWQKHEORZBHNRI-BMIGLBTASA-N	Phenylpropanoids and polyketides	Ochratoxins and related substances		Mycotoxins
80	Ochratoxin C	207.52	6.59	[M+Na]+	20997	431.114	454.103	C22H22ClNO6	CCOC(=O)C(CC1=CC=CC=C1)NC(=O)C2=CC(=C3CC(OC(=O)C3=C2O)C)Cl	BPZZWRPHVVDAPT-PXAZEXFGSA-N	Phenylpropanoids and polyketides	Ochratoxins and related substances		Mycotoxins
81	Octadecanamide	189.43	8	[M+Na]+	31292	283.288	306.277	C18H37NO	CCCCCCCCCCCCCCCCCC(=O)N	LYRFLYHAGKPMFH-UHFFFAOYSA-N	Organic acids and derivatives	Carboximidic acids and derivatives	Carboximidic acids	Slip agent
82	Octicizer	198.8	7.36	[M+Na]+	14716	362.165	385.154	C20H27O4P	CCCCC(CC)COP(=O)(OC1=CC=CC=C1)OC2=CC=CC=C2	CGSLYBDCEGBZCG-UHFFFAOYSA-N	Organic acids and derivatives	Organic phosphoric acids and derivatives	Phosphate esters	Flame retardants
83	pentaerythritol triacetate	163.77	4.52	[M+Na]+	19042	298.105	321.094	C14H18O7	C=CC(=O)OCC(CO)(COC(=O)C=C)COC(=O)C=C	HVVWZTWDBSEWIH-UHFFFAOYSA-N	Organic acids and derivatives	Carboxylic acids and derivatives	Tricarboxylic acids and derivatives	Adhesives
84	Pentaerythritol triallyl ether	160.83	6.13	[M+Na]+	73854	256.168	279.157	C14H24O4	C=CCOCC(CO)(COCC=C)COCC=C	FYRWKWGEFZTOQI-UHFFFAOYSA-N	Organic oxygen compounds	Organooxygen compounds	Ethers	Crosslinking agent
85	Quercetin 3-glucoside	208.58	3.81	[M+Na]+	5280804	464.096	487.085	C21H20O12	C1=CC(=C(C=C1C2=C(C(=O)C3=C(C=C(C=C3O2)O)O)OC4C(C(C(C(O4)CO)O)O)O)O)O	OVSQVDMCBVZWGM-QSOFNFLRSA-N	Phenylpropanoids and polyketides	Flavonoids	Flavonoid glycosides	Phenolics
86	Quercitrin	206.28	4.1	[M+Na]+	5280459	448.101	471.09	C21H20O11	CC1C(C(C(C(O1)OC2=C(OC3=CC(=CC(=C3C2=O)O)O)C4=CC(=C(C=C4)O)O)O)O)O	OXGUCUVFOIWWQJ-HQBVPOQASA-N	Phenylpropanoids and polyketides	Flavonoids	Flavonoid glycosides	Phenolics
87	quinic acid	149.39	0.73	[M+Na]+	6508	192.064	215.054	C7H12O6	C1C(C(C(CC1(C(=O)O)O)O)O)O	AAWZDTNXLSGCEK-LNVDRNJUSA-N	Organic oxygen compounds	Organooxygen compounds	Alcohols and polyols	Phenolics
88	Squalene	215.8	11.55	[M+Na]+	638072	410.391	433.38	C30H50	CC(=CCCC(=CCCC(=CCCC=C(C)CCC=C(C)CCC=C(C)C)C)C)C	YYGNTYWPHWGJRM-AAJYLUCBSA-N	Lipids and lipid-like molecules	Prenol lipids	Triterpenoids
89	Stearic acid	184.37	8.28	[M+Na]+	5281	284.272	307.261	C18H36O2	CCCCCCCCCCCCCCCCCC(=O)O	QIQXTHQIDYTFRH-UHFFFAOYSA-N	Lipids and lipid-like molecules	Fatty Acyls	Fatty acids and conjugates	Lubricant
90	Terfenadine	227.36	5.63	[M+Na]+	5405	471.314	494.303	C32H41NO2	CC(C)(C)C1=CC=C(C=C1)C(CCCN2CCC(CC2)C(C3=CC=CC=C3)(C4=CC=CC=C4)O)O	GUGOEEXESWIERI-UHFFFAOYSA-N	Benzenoids	Benzene and substituted derivatives	Diphenylmethanes	Drugs
91	Topacol CA	239.77	7.64	[M+Na]+	92905	544.392	567.381	C37H52O3	CC1=CC(=C(C=C1C(C)CC(C2=CC(=C(C=C2C)O)C(C)(C)C)C3=CC(=C(C=C3C)O)C(C)(C)C)C(C)(C)C)O	PRWJPWSKLXYEPD-UHFFFAOYSA-N	Phenylpropanoids and polyketides	Linear 1,3-diarylpropanoids	Cinnamylphenols	Antioxidants
92	tributyl acetyl citrate	205.28	7.12	[M+Na]+	6505	402.225	425.215	C20H34O8	CCCCOC(=O)CC(CC(=O)OCCCC)(C(=O)OCCCC)OC(=O)C	QZCLKYGREBVARF-UHFFFAOYSA-N	Organic acids and derivatives	Carboxylic acids and derivatives	Tetracarboxylic acids and derivatives	Plasticizers
93	tributyl citrate	201.81	6.87	[M+Na]+	6507	360.215	383.204	C18H32O7	CCCCOC(=O)CC(CC(=O)OCCCC)(C(=O)OCCCC)O	ZFOZVQLOBQUTQQ-UHFFFAOYSA-N	Organic acids and derivatives	Carboxylic acids and derivatives	Tricarboxylic acids and derivatives	Plasticizers
94	Tributyl phosphate	184.16	6.79	[M+Na]+	31357	266.165	289.154	C12H27O4P	CCCCOP(=O)(OCCCC)OCCCC	STCOOQWBFONSKY-UHFFFAOYSA-N	Organic acids and derivatives	Organic phosphoric acids and derivatives	Phosphate esters	Flame retardants
95	triethylene glycol diacrylate	156.8	4.31	[M+Na]+	62414	258.11	281.099	C12H18O6	C=CC(=O)OCCOCCOCCOC(=O)C=C	INQDDHNZXOAFFD-UHFFFAOYSA-N	Organic acids and derivatives	Carboxylic acids and derivatives	Dicarboxylic acids and derivatives	Initiators
96	Triethylene glycol dimethacrylate	166.85	5.43	[M+Na]+	7979	286.142	309.131	C14H22O6	CC(=C)C(=O)OCCOCCOCCOC(=O)C(=C)C	HWSSEYVMGDIFMH-UHFFFAOYSA-N	Organic acids and derivatives	Carboxylic acids and derivatives	Dicarboxylic acids and derivatives
97	Tris(2,4-di-tert-butylphenyl) phosphate	287.87	9.37	[M+Na]+	14572930	662.446	685.436	C42H63O4P	CC(C)(C)C1=CC(=C(C=C1)OP(=O)(OC2=C(C=C(C=C2)C(C)(C)C)C(C)(C)C)OC3=C(C=C(C=C3)C(C)(C)C)C(C)(C)C)C(C)(C)C	AZSKHRTUXHLAHS-UHFFFAOYSA-N	Organic acids and derivatives	Organic phosphoric acids and derivatives	Phosphate esters	Plasticizers
98	Tris(2-chloroethyl) phosphate	158.63	4.69	[M+Na]+	8295	283.954	306.943	C6H12Cl3O4P	C(CCl)OP(=O)(OCCCl)OCCCl	HQUQLFOMPYWACS-UHFFFAOYSA-N	Organic acids and derivatives	Organic phosphoric acids and derivatives	Phosphate esters	Flame retardants
99	Trolox	161.9	5.22	[M+Na]+	40634	250.12	273.11	C14H18O4	CC1=C(C2=C(CCC(O2)(C)C(=O)O)C(=C1O)C)C	GLEVLJDDWXEYCO-UHFFFAOYSA-N	Organoheterocyclic compounds	Benzopyrans	1-benzopyrans	Antioxidants
100	Vitamine E	225.22	9.38	[M+Na]+	2116	430.381	453.37	C29H50O2	CC1=C(C2=C(CCC(O2)(C)CCCC(C)CCCC(C)CCCC(C)C)C(=C1O)C)C	GVJHHUAWPYXKBD-UHFFFAOYSA-N	Lipids and lipid-like molecules	Prenol lipids	Quinone and hydroquinone lipids	Antioxidants
101	3,9-Bis(1,1-dimethyl-2-hydroxyethyl)-2,4,8,10-tetraoxaspiro[5.5]undecane	172.53	5.048	[M+Na]+	7569008	304.189	327.178	C15H28O6	CC(C)(CO)C1OCC2(CO1)COC(OC2)C(C)(C)CO	BPZIYBJCZRUDEG-UHFFFAOYSA-N	Organoheterocyclic compounds	Dioxanes	1,3-dioxanes	Antioxidants
102	1,2-Bis(3,5-di-tert-butyl-4-hydroxyhydrocinnamoyl)hydrazine	234.75	7.241	[M+Na]+	61916	552.393	575.382	C34H52N2O4	CC(C)(C)C1=CC(=CC(=C1O)C(C)(C)C)CCC(=O)NNC(=O)CCC2=CC(=C(C(=C2)C(C)(C)C)O)C(C)(C)C	HCILJBJJZALOAL-UHFFFAOYSA-N	Benzenoids	Benzene and substituted derivatives	Phenylpropanes	Antioxidants
103	Triethyl citrate	167.6	4.656	[M+Na]+	6506	276.121	299.11	C12H20O7	CCOC(=O)CC(CC(=O)OCC)(C(=O)OCC)O	DOOTYTYQINUNNV-UHFFFAOYSA-N	Organic acids and derivatives	Carboxylic acids and derivatives	Tricarboxylic acids and derivatives	Plasticizers
104	Irganox 1035	251.54	7.96	[M+Na]+	64883	642.395	665.385	C38H58O6S	CC(C)(C)C1=CC(=CC(=C1O)C(C)(C)C)CCC(=O)OCCSCCOC(=O)CCC2=CC(=C(C(=C2)C(C)(C)C)O)C(C)(C)C	VFBJXXJYHWLXRM-UHFFFAOYSA-N	Benzenoids	Benzene and substituted derivatives	Phenylpropanes	Antioxidants
105	3-(3,5-di-tert-butyl-4-hydroxyphenyl)propanoic acid	175.58	6.554	[M+Na]+	88389	278.188	301.177	C17H26O3	CC(C)(C)C1=CC(=CC(=C1O)C(C)(C)C)CCC(=O)O	WPMYUUITDBHVQZ-UHFFFAOYSA-N	Phenylpropanoids and polyketides	Phenylpropanoic acids		Antioxidants
106	Benzyl butyl phthalate	177.93	6.787	[M+Na]+	2347	312.136	335.125	C19H20O4	CCCCOC(=O)C1=CC=CC=C1C(=O)OCC2=CC=CC=C2	IRIAEXORFWYRCZ-UHFFFAOYSA-N	Benzenoids	Benzene and substituted derivatives	Benzoic acids and derivatives	Plasticizers
107	Diheptyl phthalate	213	7.961	[M+Na]+	19284	362.246	385.235	C22H34O4	CCCCCCCOC(=O)C1=CC=CC=C1C(=O)OCCCCCCC	JQCXWCOOWVGKMT-UHFFFAOYSA-N	Benzenoids	Benzene and substituted derivatives	Benzoic acids and derivatives	Plasticizers
108	2,2'-Methylenebis(4-methyl-6-tert-butylphenol)	196.22	7.63	[M+Na]+	8398	340.24	363.229	C23H32O2	CC1=CC(=C(C(=C1)C(C)(C)C)O)CC2=C(C(=CC(=C2)C)C(C)(C)C)O	KGRVJHAUYBGFFP-UHFFFAOYSA-N	Benzenoids	Benzene and substituted derivatives	Diphenylmethanes	Antioxidants
109	2,2'-Methylenebis(4-ethyl-6-tert-butylphenol)	204.43	7.81	[M+Na]+	6928	368.272	391.261	C25H36O2	CCC1=CC(=C(C(=C1)C(C)(C)C)O)CC2=C(C(=CC(=C2)CC)C(C)(C)C)O	GPNYZBKIGXGYNU-UHFFFAOYSA-N	Benzenoids	Benzene and substituted derivatives	Diphenylmethanes	Antioxidants
110	Bisphenol F bis(2,3-dihydroxypropyl) ether	179.52	4.77	[M+Na]+	3928015	348.157	371.147	C19H24O6	C1=CC(=CC=C1CC2=CC=C(C=C2)OCC(CO)O)OCC(CO)O	VGJRHUPDMVWBFM-UHFFFAOYSA-N	Benzenoids	Benzene and substituted derivatives	Diphenylmethanes	Bisphenols
111	Bisphenol A diglycidyl ether	175.13	6.325	[M+Na]+	2286	340.168	363.157	C21H24O4	CC(C)(C1=CC=C(C=C1)OCC2CO2)C3=CC=C(C=C3)OCC4CO4	LCFVJGUPQDGYKZ-UHFFFAOYSA-N	Benzenoids	Benzene and substituted derivatives	Diphenylmethanes	Bisphenols
112	Diethyl hexahydrophthalate	162.03	5.95	[M+Na]+	24990	228.136	251.125	C12H20O4	CCOC(=O)C1CCCCC1C(=O)OCC	ZTUZDYWYNQDJKR-UHFFFAOYSA-N	Organic acids and derivatives	Carboxylic acids and derivatives	Dicarboxylic acids and derivatives	Plasticizers
113	Dipropyl phthalate	171.79	6.192	[M+Na]+	8559	250.12	273.11	C14H18O4	CCCOC(=O)C1=CC=CC=C1C(=O)OCCC	MQHNKCZKNAJROC-UHFFFAOYSA-N	Benzenoids	Benzene and substituted derivatives	Benzoic acids and derivatives	Plasticizers
114	Dipentyl phthalate	193.43	7.297	[M+Na]+	8561	306.183	329.172	C18H26O4	CCCCCOC(=O)C1=CC=CC=C1C(=O)OCCCCC	IPKKHRVROFYTEK-UHFFFAOYSA-N	Benzenoids	Benzene and substituted derivatives	Benzoic acids and derivatives	Plasticizers
115	Triphenylphosphine oxide	181.3	5.585	[M+Na]+	13097	278.086	301.075	C18H15OP	C1=CC=C(C=C1)P(=O)(C2=CC=CC=C2)C3=CC=CC=C3	FIQMHBFVRAXMOP-UHFFFAOYSA-N	Benzenoids	Benzene and substituted derivatives	Phenylphosphines and derivatives	Paints and coatings
116	(2,2-Dimethyl-1,3-propanediyl)bis(oxy-3,1-propanediyl) bisacrylate	179.868	6.435	[M+Na]+	174364	328.189	351.178	C17H28O6	CC(C)(COCCCOC(=O)C=C)COCCCOC(=O)C=C	NQGDHQASSFDDLD-UHFFFAOYSA-N	Organic acids and derivatives	Carboxylic acids and derivatives	Dicarboxylic acids and derivatives	Adhesives
117	Bisphenol A (3-chloro-2-hydroxypropyl) glycidyl ether	186.3	6.618	[M+Na]+	4169196	376.144	399.133	C21H25ClO4	CC(C)(C1=CC=C(C=C1)OCC2CO2)C3=CC=C(C=C3)OCC(CCl)O	HLLOKZYCSSQYEB-UHFFFAOYSA-N	Benzenoids	Benzene and substituted derivatives	Diphenylmethanes	Bisphenols
118	Bisphenol A (3-chloro-2-hydroxypropyl) (2,3-dihydroxypropyl) ether	191.852	6.123	[M+Na]+	4166922	394.155	417.144	C21H27ClO5	CC(C)(C1=CC=C(C=C1)OCC(CO)O)C2=CC=C(C=C2)OCC(CCl)O	HDTYUHNZRYZEEB-UHFFFAOYSA-N	Benzenoids	Benzene and substituted derivatives	Diphenylmethanes	Bisphenols
119	Diisopropyl phthalate	170.65	6.106	[M+Na]+	11799	250.12	273.11	C14H18O4	CC(C)OC(=O)C1=CC=CC=C1C(=O)OC(C)C	QWDBCIAVABMJPP-UHFFFAOYSA-N	Benzenoids	Benzene and substituted derivatives	Benzoic acids and derivatives	Plasticizers
120	Dioctyl Phthalate	218.188	8.128	[M+Na]+	8346	390.277	413.266	C24H38O4	CCCCCCCCOC(=O)C1=CC=CC=C1C(=O)OCCCCCCCC	MQIUGAXCHLFZKX-UHFFFAOYSA-N	Benzenoids	Benzene and substituted derivatives	Benzoic acids and derivatives	Plasticizers
121	mono(2-ethylhexyl) phthalate	181.245	6.802	[M+Na]+	20393	278.152	301.141	C16H22O4	CCCCC(CC)COC(=O)C1=CC=CC=C1C(=O)O	DJDSLBVSSOQSLW-UHFFFAOYSA-N	Benzenoids	Benzene and substituted derivatives	Benzoic acids and derivatives	Plasticizers
122	Dimethyl phthalate	149.322	4.438	[M+Na]+	8554	194.058	217.047	C10H10O4	COC(=O)C1=CC=CC=C1C(=O)OC	NIQCNGHVCWTJSM-UHFFFAOYSA-N	Benzenoids	Benzene and substituted derivatives	Benzoic acids and derivatives	Plasticizers
123	Bisphenol A bis(3-chloro-2-hydroxypropyl) ether	190.317	6.529	[M+Na]+	3479589	412.121	435.11	C21H26Cl2O4	CC(C)(C1=CC=C(C=C1)OCC(CCl)O)C2=CC=C(C=C2)OCC(CCl)O	PTCFDJRJOGPUFE-UHFFFAOYSA-N	Benzenoids	Benzene and substituted derivatives	Diphenylmethanes	Bisphenols
124	Bis(2-hydroxyethyl) terephthalate	179.43	3.608	[M+Na]+	13739	254.079	277.068	C12H14O6	C1=CC(=CC=C1C(=O)OCCO)C(=O)OCCO	QPKOBORKPHRBPS-UHFFFAOYSA-N	Benzenoids	Benzene and substituted derivatives	Benzoic acids and derivatives	Monomers
125	octinoxate	185.91	7.607	[M+Na]+	5355130	290.188	313.177	C18H26O3	CCCCC(CC)COC(=O)C=CC1=CC=C(C=C1)OC	YBGZDTIWKVFICR-JLHYYAGUSA-N	Phenylpropanoids and polyketides	Cinnamic acids and derivatives	Cinnamic acid esters	UV stablizers
126	Corticosterone	209.23	5.407	[M+Na]+	5753	346.214	369.204	C21H30O4	CC12CCC(=O)C=C1CCC3C2C(CC4(C3CCC4C(=O)CO)C)O	OMFXVFTZEKFJBZ-HJTSIMOOSA-N	Lipids and lipid-like molecules	Steroids and steroid derivatives	Hydroxysteroids
127	Docosanamide	206.4	8.67	[M+Na]+	76468	339.35	362.339	C22H45NO	CCCCCCCCCCCCCCCCCCCCCC(=O)N	ORAWFNKFUWGRJG-UHFFFAOYSA-N	Lipids and lipid-like molecules	Fatty Acyls	Fatty amides	Slip agent
128	Ethylene glycol dimethacrylate	152.92	5.406	[M+Na]+	7355	198.089	221.078	C10H14O4	CC(=C)C(=O)OCCOC(=O)C(=C)C	STVZJERGLQHEKB-UHFFFAOYSA-N	Organic acids and derivatives	Carboxylic acids and derivatives	Dicarboxylic acids and derivatives	Monomers
129	Capric triglyceride	261.31	9.603	[M+Na]+	69310	554.455	577.444	C33H62O6	CCCCCCCCCC(=O)OCC(COC(=O)CCCCCCCCC)OC(=O)CCCCCCCCC	LADGBHLMCUINGV-UHFFFAOYSA-N	Lipids and lipid-like molecules	Glycerolipids	Triradylcglycerols	Lubricant
130	Avobenzone	198.24	7.656	[M+Na]+	51040	310.157	333.146	C20H22O3	CC(C)(C)C1=CC=C(C=C1)C(=O)CC(=O)C2=CC=C(C=C2)OC	XNEFYCZVKIDDMS-UHFFFAOYSA-N	Phenylpropanoids and polyketides	Linear 1,3-diarylpropanoids	Chalcones and dihydrochalcones	UV stablizers
131	Bromocresol Purple	216.95	5.81	[M+Na]+	8273	537.909	560.898	C21H16Br2O5S	CC1=CC(=CC(=C1O)Br)C2(C3=CC=CC=C3S(=O)(=O)O2)C4=CC(=C(C(=C4)C)O)Br	ABIUHPWEYMSGSR-UHFFFAOYSA-N	Organoheterocyclic compounds	Benzofurans	Benzofuranones	Colorants
132	Cresol red	201.62	4.973	[M+Na]+	73013	382.087	405.077	C21H18O5S	CC1=C(C=CC(=C1)C2(C3=CC=CC=C3S(=O)(=O)O2)C4=CC(=C(C=C4)O)C)O	OBRMNDMBJQTZHV-UHFFFAOYSA-N	Organoheterocyclic compounds	Benzofurans	Benzofuranones	Colorants
133	2-(2H-Benzotriazol-2-yl)-4,6-bis(2-phenyl-2-propanyl)phenol (UV-234)	224.98	8.531	[M+Na]+	112412	447.231	470.22	C30H29N3O	CC(C)(C1=CC=CC=C1)C2=CC(=C(C(=C2)N3N=C4C=CC=CC4=N3)O)C(C)(C)C5=CC=CC=C5	OLFNXLXEGXRUOI-UHFFFAOYSA-N	Phenylpropanoids and polyketides	Diarylheptanoids	Linear diarylheptanoids	UV stablizers
134	Diflufenican	196.53	6.748	[M+Na]+	91735	394.074	417.063	C19H11F5N2O2	C1=CC(=CC(=C1)OC2=C(C=CC=N2)C(=O)NC3=C(C=C(C=C3)F)F)C(F)(F)F	WYEHFWKAOXOVJD-UHFFFAOYSA-N	Benzenoids	Benzene and substituted derivatives	Anilides	Pesticides
135	N-[3-(Dimethylamino)propyl]dodecanamide	189.19	5.93	[M+Na]+	51392	284.283	307.272	C17H36N2O	CCCCCCCCCCCC(=O)NCCCN(C)C	TWMFGCHRALXDAR-UHFFFAOYSA-N	Lipids and lipid-like molecules	Fatty Acyls	Fatty amides	Antistatic agents
136	oleamide	185.94	7.828	[M+Na]+	5283387	281.272	304.261	C18H35NO	CCCCCCCCC=CCCCCCCCC(=O)N	FATBGEAMYMYZAF-KTKRTIGZSA-N	Lipids and lipid-like molecules	Fatty Acyls	Fatty amides	Slip agent
137	2,2'-Biquinoline	165.72	6.961	[M+Na]+	8412	256.1	279.089	C18H12N2	C1=CC=C2C(=C1)C=CC(=N2)C3=NC4=CC=CC=C4C=C3	WPTCSQBWLUUYDV-UHFFFAOYSA-N	Organoheterocyclic compounds	Pyridines and derivatives	Bipyridines and oligopyridines
138	4-Aminoantipyrine	157.11	2.16	[M+Na]+	2151	203.106	226.095	C11H13N3O	CC1=C(C(=O)N(N1C)C2=CC=CC=C2)N	RLFWWDJHLFCNIJ-UHFFFAOYSA-N	Organoheterocyclic compounds	Azoles	Pyrazoles	Drugs
139	Sodium 2,2'-methylene-bis-(4,6-di-tert-butylphenyl)phosphate	242.36	9.336	[M+Na]+	23674278	508.272	531.261	C29H42NaO4P	CC(C)(C)C1=CC2=C(C(=C1)C(C)(C)C)OP(=O)(OC3=C(C2)C=C(C=C3C(C)(C)C)C(C)(C)C)[O-].[Na+]	ZHROMWXOTYBIMF-UHFFFAOYSA-M	Organic acids and derivatives	Organic phosphoric acids and derivatives	Phosphate esters
140	N-Icosanoylsphingosine	276.89	10.564	[M+Na]+	5283566	593.575	616.564	C38H75NO3	CCCCCCCCCCCCCCCCCCCC(=O)NC(CO)C(C=CCCCCCCCCCCCCC)O	XWBWIAOWSABHFI-NUKVNZTCSA-N	Lipids and lipid-like molecules	Sphingolipids	Ceramides
141	N-Hexadecanoylsphinganine	264.11	9.47	[M+Na]+	5283572	539.528	562.517	C34H69NO3	CCCCCCCCCCCCCCCC(C(CO)NC(=O)CCCCCCCCCCCCCCC)O	GCGTXOVNNFGTPQ-JHOUSYSJSA-N	Lipids and lipid-like molecules	Sphingolipids	Ceramides
142	Bisphenol F diglycidyl ether	169.65	5.991	[M+Na]+	91511	312.136	335.125	C19H20O4	C1C(O1)COC2=CC=C(C=C2)CC3=CC=C(C=C3)OCC4CO4	XUCHXOAWJMEFLF-UHFFFAOYSA-N	Benzenoids	Benzene and substituted derivatives	Diphenylmethanes	Bisphenols
143	1,9-Nonanediol diacrylate	170.38	6.876	[M+Na]+	9795378	268.168	291.157	C15H24O4	C=CC(=O)OCCCCCCCCCOC(=O)C=C	PGDIJTMOHORACQ-UHFFFAOYSA-N	Lipids and lipid-like molecules	Fatty Acyls	Fatty alcohol esters	Adhesives
144	cis-Jasmone	152.82	5.685	[M+Na]+	1549018	164.12	187.109	C11H16O	CCC=CCC1=C(CCC1=O)C	XMLSXPIVAXONDL-PLNGDYQASA-N	Organic oxygen compounds	Organooxygen compounds	Carbonyl compounds
145	(R)-(+)-rosmarinic acid	194.47	3.982	[M+Na]+	5281792	360.084	383.074	C18H16O8	C1=CC(=C(C=C1CC(C(=O)O)OC(=O)C=CC2=CC(=C(C=C2)O)O)O)O	DOUMFZQKYFQNTF-WUTVXBCWSA-N	Phenylpropanoids and polyketides	Cinnamic acids and derivatives	Hydroxycinnamic acids and derivatives	Phenolics
146	Bispyrazolone	196.72	4.548	[M+Na]+	95807	346.143	369.132	C20H18N4O2	CC1=NN(C(=O)C1C2C(=NN(C2=O)C3=CC=CC=C3)C)C4=CC=CC=C4	FORCWSNQDMPPOC-UHFFFAOYSA-N	Organoheterocyclic compounds	Azolines	Pyrazolines
147	2'-Deoxyguanosine	170.57	0.731	[M+Na]+	135398592	267.097	290.086	C10H13N5O4	C1C(C(OC1N2C=NC3=C2N=C(NC3=O)N)CO)O	YKBGVTZYEHREMT-KVQBGUIXSA-N	Nucleosides, nucleotides, and analogues	Purine nucleosides	Purine 2'-deoxyribonucleosides
148	triethylenglycol dibenzoate	189.05	6.207	[M+Na]+	67123	358.142	381.131	C20H22O6	C1=CC=C(C=C1)C(=O)OCCOCCOCCOC(=O)C2=CC=CC=C2	AHSGHEXYEABOKT-UHFFFAOYSA-N	Benzenoids	Benzene and substituted derivatives	Benzoic acids and derivatives	Plasticizers
149	1,5-Diphenylcarbazide	165.65	4.64	[M+Na]+	8789	242.117	265.106	C13H14N4O	C1=CC=C(C=C1)NNC(=O)NNC2=CC=CC=C2	KSPIHGBHKVISFI-UHFFFAOYSA-N	Benzenoids	Benzene and substituted derivatives	Phenylhydrazines
150	Malathion	171.24	5.88	[M+Na]+	4004	330.036	353.025	C10H19O6PS2	CCOC(=O)CC(C(=O)OCC)SP(=S)(OC)OC	JXSJBGJIGXNWCI-UHFFFAOYSA-N	Lipids and lipid-like molecules	Fatty Acyls	Fatty acid esters	Pesticides
151	Metoxuron	159.37	4.142	[M+Na]+	29863	228.067	251.056	C10H13ClN2O2	CN(C)C(=O)NC1=CC(=C(C=C1)OC)Cl	DSRNRYQBBJQVCW-UHFFFAOYSA-N	Benzenoids	Benzene and substituted derivatives	N-phenylureas	Pesticides
152	Diacetone acrylamide	145	2.93	[M+Na]+	17888	169.11	192.1	C9H15NO2	CC(=O)CC(C)(C)NC(=O)C=C	OMNKZBIFPJNNIO-UHFFFAOYSA-N	Organic acids and derivatives	Carboxylic acids and derivatives	Acrylic acids and derivatives	Adhesives
153	1,4-Butanediol dimethacrylate	157.59	4.53	[M+Na]+	16387	226.12	249.11	C12H18O4	CC(=C)C(=O)OCCCCOC(=O)C(=C)C	XOJWAAUYNWGQAU-UHFFFAOYSA-N	Organic acids and derivatives	Carboxylic acids and derivatives	Dicarboxylic acids and derivatives	Adhesives
154	Ethyl 2-cyano-3,3-diphenylacrylate	163.98	6.082	[M+Na]+	243274	277.11	300.099	C18H15NO2	CCOC(=O)C(=C(C1=CC=CC=C1)C2=CC=CC=C2)C#N	IAJNXBNRYMEYAZ-UHFFFAOYSA-N	Benzenoids	Benzene and substituted derivatives	Diphenylmethanes	UV stablizers
155	Trimethylolpropane trimethacrylate	180.33	6.66	[M+Na]+	18689	338.173	361.162	C18H26O6	CCC(COC(=O)C(=C)C)(COC(=O)C(=C)C)COC(=O)C(=C)C	OKKRPWIIYQTPQF-UHFFFAOYSA-N	Organic acids and derivatives	Carboxylic acids and derivatives	Tricarboxylic acids and derivatives	Adhesives
156	4,4'-Methylenebis(3-chloro-2,6-diethylaniline)	191.06	7.21	[M+Na]+	86261	378.163	401.152	C21H28Cl2N2	CCC1=CC(=C(C(=C1N)CC)Cl)CC2=C(C(=C(C(=C2)CC)N)CC)Cl	VIOMIGLBMQVNLY-UHFFFAOYSA-N	Benzenoids	Benzene and substituted derivatives	Diphenylmethanes	Curing agent
157	Diphenyl(2,4,6-trimethylbenzoyl)phosphine oxide	186.87	6.651	[M+Na]+	166480	348.128	371.117	C22H21O2P	CC1=CC(=C(C(=C1)C)C(=O)P(=O)(C2=CC=CC=C2)C3=CC=CC=C3)C	VFHVQBAGLAREND-UHFFFAOYSA-N	Benzenoids	Benzene and substituted derivatives	Benzoic acids and derivatives	Photoinitiators
158	Aflatoxin B1	176.82	4.519	[M+Na]+	186907	312.063	335.053	C17H12O6	COC1=C2C3=C(C(=O)CC3)C(=O)OC2=C4C5C=COC5OC4=C1	OQIQSTLJSLGHID-WNWIJWBNSA-N	Phenylpropanoids and polyketides	Coumarins and derivatives	Furanocoumarins	Mycotoxins
159	1,4-Butanediol diglycidyl ether	143.91	3.328	[M+Na]+	17046	202.12	225.11	C10H18O4	C1C(O1)COCCCCOCC2CO2	SHKUUQIDMUMQQK-UHFFFAOYSA-N	Organoheterocyclic compounds	Epoxides
160	3-(4-Morpholino)propanesulfonic acid (MOPS)	150.17	0.706	[M+Na]+	70807	209.072	232.061	C1COCCN1CCCS(=O)(=O)O	C1COCCN1CCCS(=O)(=O)O	DVLFYONBTKHTER-UHFFFAOYSA-N	Organoheterocyclic compounds	Oxazinanes	Morpholines
161	3-(Trimethoxysilyl)propyl methacrylate	156.26	5.696	[M+Na]+	17318	248.108	271.097	C10H20O5Si	CC(=C)C(=O)OCCC[Si](OC)(OC)OC	XDLMVUHYZWKMMD-UHFFFAOYSA-N	Organometallic compounds	Organometalloid compounds	Organosilicon compounds
162	N,N,N',N'-Tetrakis(2-Hydroxypropyl)ethylenediamine	166.43	1.15	[M+Na]+	7615	292.236	315.225	C14H32N2O4	CC(CN(CCN(CC(C)O)CC(C)O)CC(C)O)O	NSOXQYCFHDMMGV-UHFFFAOYSA-N	Organic nitrogen compounds	Organonitrogen compounds	Amines
163	Phenyl 1-pentadecanesulfonate	197.19	8.146	[M+Na]+	20478723	368.238	391.228	C21H36O3S	CCCCCCCCCCCCCCCS(=O)(=O)OC1=CC=CC=C1	UDKSLGIUCGAZTK-UHFFFAOYSA-N	Benzenoids	Benzene and substituted derivatives	Phenoxy compounds
164	N,N'-Diphenylthiourea	161.88	4.714	[M+Na]+	700999	228.072	251.061	C13H12N2S	C1=CC=C(C=C1)NC(=S)NC2=CC=CC=C2	FCSHMCFRCYZTRQ-UHFFFAOYSA-N	Benzenoids	Benzene and substituted derivatives	N-phenylthioureas
165	N,N'-(Hexane-1,6-diyl)bis(N-(2,2,6,6-tetramethylpiperidin-4-yl)formamide)	244.81	2.198	[M+Na]+	14419064	450.393	473.383	C26H50N4O2	CC1(CC(CC(N1)(C)C)N(CCCCCCN(C=O)C2CC(NC(C2)(C)C)(C)C)C=O)C	UONLDZHKYCFZRW-UHFFFAOYSA-N	Organoheterocyclic compounds	Piperidines		UV stablizers
166	Tris(4-tert-butyl-3-hydroxy-2,6-dimethylbenzyl) isocyanurate	271.49	7.979	[M+Na]+	93221	699.425	722.414	C42H57N3O6	CC1=CC(=C(C(=C1CN2C(=O)N(C(=O)N(C2=O)CC3=C(C(=C(C=C3C)C(C)(C)C)O)C)CC4=C(C(=C(C=C4C)C(C)(C)C)O)C)C)O)C(C)(C)C	XYXJKPCGSGVSBO-UHFFFAOYSA-N	Benzenoids	Benzene and substituted derivatives	Xylenes	Antioxidants
167	Methyl Red	174.77	6.103	[M+Na]+	10303	269.116	292.106	C15H15N3O2	CN(C)C1=CC=C(C=C1)N=NC2=CC=CC=C2C(=O)O	CEQFOVLGLXCDCX-UHFFFAOYSA-N	Organoheterocyclic compounds	Azobenzenes		Colorants
168	glycoursodeoxycholic acid	206.87	5.911	[M+Na]+	12310288	449.314	472.303	C26H43NO5	CC(CCC(=O)NCC(=O)O)C1CCC2C1(CCC3C2C(CC4C3(CCC(C4)O)C)O)C	GHCZAUBVMUEKKP-XROMFQGDSA-N	Lipids and lipid-like molecules	Steroids and steroid derivatives	Bile acids, alcohols and derivatives
169	2,2',6',2"-Terpyridine	151.86	3.81	[M+Na]+	70848	233.095	256.084	C15H11N3	C1=CC=NC(=C1)C2=NC(=CC=C2)C3=CC=CC=N3	DRGAZIDRYFYHIJ-UHFFFAOYSA-N	Organoheterocyclic compounds	Pyridines and derivatives	Bipyridines and oligopyridines
170	N,N'-Methylenebisacrylamide	136.76	1.795	[M+Na]+	8041	154.074	177.063	C7H10N2O2	C=CC(=O)NCNC(=O)C=C	ZIUHHBKFKCYYJD-UHFFFAOYSA-N	Organic acids and derivatives	Carboxylic acids and derivatives	Acrylic acids and derivatives
171	1,1,3,3-Tetraethoxypropane	151.56	5.73	[M+Na]+	67147	220.167	243.157	C11H24O4	CCOC(CC(OCC)OCC)OCC	KVJHGPAAOUGYJX-UHFFFAOYSA-N	Organic oxygen compounds	Organooxygen compounds	Ethers
172	(?)-Riboflavin	188.09	3.131	[M+Na]+	1072	376.138	399.127	C17H20N4O6	CC1=CC2=C(C=C1C)N(C3=NC(=O)NC(=O)C3=N2)CC(C(C(CO)O)O)O	AUNGANRZJHBGPY-UHFFFAOYSA-N	Organoheterocyclic compounds	Pteridines and derivatives	Alloxazines and isoalloxazines
173	Sodium taurocholate	213.98	6.108	[M+Na]+	23666345	537.274	560.263	C26H44NNaO7S	CC(CCC(=O)NCCS(=O)(=O)[O-])C1CCC2C1(C(CC3C2C(CC4C3(CCC(C4)O)C)O)O)C.[Na+]	JAJWGJBVLPIOOH-IZYKLYLVSA-M	Lipids and lipid-like molecules	Steroids and steroid derivatives	Bile acids, alcohols and derivatives
174	2,2'-(Dodecylimino)diethanol	184.91	5.807	[M+Na]+	352309	273.267	296.256	C16H35NO2	CCCCCCCCCCCCN(CCO)CCO	NKFNBVMJTSYZDV-UHFFFAOYSA-N	Organic nitrogen compounds	Organonitrogen compounds	Amines	Antistatic agents
175	(-)-Erythromycin	268.21	4.895	[M+Na]+	12560	733.461	756.45	C37H67NO13	CCC1C(C(C(C(=O)C(CC(C(C(C(C(C(=O)O1)C)OC2CC(C(C(O2)C)O)(C)OC)C)OC3C(C(CC(O3)C)N(C)C)O)(C)O)C)C)O)(C)O	ULGZDMOVFRHVEP-RWJQBGPGSA-N	Organic oxygen compounds	Organooxygen compounds	Carbohydrates and carbohydrate conjugates
176	N-(4-Hydroxyphenyl)octadecanamide	204.94	8.049	[M+Na]+	7689	375.314	398.303	C24H41NO2	CCCCCCCCCCCCCCCCCC(=O)NC1=CC=C(C=C1)O	YASWBJXTHOXPGK-UHFFFAOYSA-N	Benzenoids	Benzene and substituted derivatives	Anilides	Antioxidants
177	Tocopheryl acetate	226.52	9.848	[M+Na]+	86472	472.392	495.381	C31H52O3	CC1=C(C(=C(C2=C1OC(CC2)(C)CCCC(C)CCCC(C)CCCC(C)C)C)OC(=O)C)C	ZAKOWWREFLAJOT-CEFNRUSXSA-N	Lipids and lipid-like molecules	Prenol lipids	Quinone and hydroquinone lipids
178	4,7,10,13,16,19-Docosahexaenoic acid, methyl ester, (all-Z)-	185.28	8.142	[M+Na]+	530333	342.256	365.245	C23H34O2	CCC=CCC=CCC=CCC=CCC=CCC=CCCC(=O)OC	VCDLWFYODNTQOT-UHFFFAOYSA-N	Lipids and lipid-like molecules	Fatty Acyls	Fatty acid esters
179	Rhodamine B base	231.39	5.529	[M+Na]+	62357	442.226	465.215	C28H30N2O3	CCN(CC)C1=CC2=C(C=C1)C3(C4=C(O2)C=C(C=C4)N(CC)CC)C5=CC=CC=C5C(=O)O3	DZNJMLVCIZGWSC-UHFFFAOYSA-N	Organoheterocyclic compounds	Benzopyrans	1-benzopyrans	Colorants
180	4-Aminophenyl sulfone	168.1	2.64	[M+Na]+	2955	248.062	271.051	C12H12N2O2S	C1=CC(=CC=C1N)S(=O)(=O)C2=CC=C(C=C2)N	MQJKPEGWNLWLTK-UHFFFAOYSA-N	Benzenoids	Benzene and substituted derivatives	Benzenesulfonyl compounds	Drugs
181	dipropylene glycol diacrylate	155.8	5.174	[M+Na]+	23447151	242.115	265.105	C12H18O5	CCC(OC(CC)OC(=O)C=C)OC(=O)C=C	BPUPTQUTGHCAHD-UHFFFAOYSA-N	Organic acids and derivatives	Carboxylic acids and derivatives	Dicarboxylic acids and derivatives	Adhesives
182	Bisacylphosphine oxides	203.64	7.335	[M+Na]+	164512	418.17	441.159	C26H27O3P	CC1=CC(=C(C(=C1)C)C(=O)P(=O)(C2=CC=CC=C2)C(=O)C3=C(C=C(C=C3C)C)C)C	GUCYFKSBFREPBC-UHFFFAOYSA-N	Benzenoids	Benzene and substituted derivatives	Benzoic acids and derivatives	Photoinitiators
183	Nalidixic acid	158.61	4.602	[M+Na]+	4421	232.085	255.074	C12H12N2O3	CCN1C=C(C(=O)C2=C1N=C(C=C2)C)C(=O)O	MHWLWQUZZRMNGJ-UHFFFAOYSA-N	Organoheterocyclic compounds	Diazanaphthalenes	Naphthyridines	Drugs
184	Sulfamethoxazole	161.1	3.057	[M+Na]+	5329	253.052	276.041	C10H11N3O3S	CC1=CC(=NO1)NS(=O)(=O)C2=CC=C(C=C2)N	JLKIGFTWXXRPMT-UHFFFAOYSA-N	Benzenoids	Benzene and substituted derivatives	Benzenesulfonamides	Drugs
185	D-(?)-ampicillin	179.37	3.019	[M+Na]+	6249	349.11	372.099	C16H19N3O4S	CC1(C(N2C(S1)C(C2=O)NC(=O)C(C3=CC=CC=C3)N)C(=O)O)C	AVKUERGKIZMTKX-NJBDSQKTSA-N	Organoheterocyclic compounds	Lactams	Beta lactams
186	Ciprofloxacin	188.39	2.846	[M+Na]+	2764	331.133	354.122	C17H18FN3O3	C1CC1N2C=C(C(=O)C3=CC(=C(C=C32)N4CCNCC4)F)C(=O)O	MYSWGUAQZAJSOK-UHFFFAOYSA-N	Organoheterocyclic compounds	Quinolines and derivatives	Quinoline carboxylic acids	Drugs
187	Tetracycline	202.81	2.886	[M+Na]+	54675776	444.153	467.142	C22H24N2O8	CC1(C2CC3C(C(=O)C(=C(C3(C(=O)C2=C(C4=C1C=CC=C4O)O)O)O)C(=O)N)N(C)C)O	NWXMGUDVXFXRIG-WESIUVDSSA-N	Phenylpropanoids and polyketides	Tetracyclines		Drugs
188	Docusate sodium	220.6	7.641	[M+Na]+	23673837	444.216	467.205	C20H37NaO7S	CCCCC(CC)COC(=O)CC(C(=O)OCC(CC)CCCC)S(=O)(=O)[O-].[Na+]	APSBXTVYXVQYAB-UHFFFAOYSA-M	Lipids and lipid-like molecules	Fatty Acyls	Fatty acid esters
189	Dimethyl 2,6-naphthalenedicarboxylate	161.91	6.248	[M+Na]+	61225	244.074	267.063	C14H12O4	COC(=O)C1=CC2=C(C=C1)C=C(C=C2)C(=O)OC	GYUVMLBYMPKZAZ-UHFFFAOYSA-N	Benzenoids	Naphthalenes	Naphthalenecarboxylic acids and derivatives	Monomers
190	Ebecryl 53	193.7	6.061	[M+Na]+	93276	428.205	451.194	C21H32O9	C=CC(=O)OCCCOCC(COCCCOC(=O)C=C)OCCCOC(=O)C=C	DMQYPVOQAARSNF-UHFFFAOYSA-N	Organic acids and derivatives	Carboxylic acids and derivatives	Tricarboxylic acids and derivatives	Adhesives
191	Triisopropanolamine	146.05	0.86	[M+Na]+	24730	191.152	214.141	C9H21NO3	CC(CN(CC(C)O)CC(C)O)O	SLINHMUFWFWBMU-UHFFFAOYSA-N	Organic nitrogen compounds	Organonitrogen compounds	Amines
192	Morin	177.94	4.329	[M+Na]+	5281670	302.043	325.032	C15H10O7	C1=CC(=C(C=C1O)O)C2=C(C(=O)C3=C(C=C(C=C3O2)O)O)O	YXOLAZRVSSWPPT-UHFFFAOYSA-N	Phenylpropanoids and polyketides	Flavonoids	Flavones	Phenolics
193	Carnosol	194.47	6.378	[M+Na]+	442009	330.183	353.172	C20H26O4	CC(C)C1=C(C(=C2C(=C1)C3CC4C2(CCCC4(C)C)C(=O)O3)O)O	XUSYGBPHQBWGAD-PJSUUKDQSA-N	Lipids and lipid-like molecules	Prenol lipids	Terpene lactones	Phenolics
194	Oleuropein	213.35	4.197	[M+Na]+	5281544	540.184	563.173	C25H32O13	CC=C1C(C(=COC1OC2C(C(C(C(O2)CO)O)O)O)C(=O)OC)CC(=O)OCCC3=CC(=C(C=C3)O)O	RFWGABANNQMHMZ-ZCHJGGQASA-N	Lipids and lipid-like molecules	Prenol lipids	Terpene glycosides	Phenolics
195	Glycitein-7-glucoside	217.12	3.32	[M+Na]+	187808	442.09	465.079	C22H22O10	COC1=C(C=C2C(=C1)C(=O)C(=CO2)C3=CC=C(C=C3)O)OC4C(C(C(C(O4)CO)O)O)O	OZBAVEKZGSOMOJ-MIUGBVLSSA-N	Phenylpropanoids and polyketides	Isoflavonoids	Isoflavonoid O-glycosides	Phenolics
196	Luteolin-7-glucoside	215.52	3.765	[M+Na]+	5280637	448.101	471.09	C21H20O11	C1=CC(=C(C=C1C2=CC(=O)C3=C(C=C(C=C3O2)OC4C(C(C(C(O4)CO)O)O)O)O)O)O	PEFNSGRTCBGNAN-QNDFHXLGSA-N	Phenylpropanoids and polyketides	Flavonoids	Flavonoid glycosides	Phenolics
197	(-)-Epicatechin-3-O-gallate	207.22	3.21	[M+Na]+	107905	442.09	465.079	C22H18O10	C1C(C(OC2=CC(=CC(=C21)O)O)C3=CC(=C(C=C3)O)O)OC(=O)C4=CC(=C(C(=C4)O)O)O	LSHVYAFMTMFKBA-TZIWHRDSSA-N	Phenylpropanoids and polyketides	Flavonoids	Flavans	Phenolics
198	(-)-Epicatechin	173.86	2.851	[M+Na]+	72276	290.079	313.068	C15H14O6	C1C(C(OC2=CC(=CC(=C21)O)O)C3=CC(=C(C=C3)O)O)O	PFTAWBLQPZVEMU-UKRRQHHQSA-N	Phenylpropanoids and polyketides	Flavonoids	Flavans	Phenolics
199	(-)-Epigallocatechin gallate	208.98	2.687	[M+Na]+	65064	458.085	481.074	C22H18O11	C1C(C(OC2=CC(=CC(=C21)O)O)C3=CC(=C(C(=C3)O)O)O)OC(=O)C4=CC(=C(C(=C4)O)O)O	WMBWREPUVVBILR-WIYYLYMNSA-N	Phenylpropanoids and polyketides	Flavonoids	Flavans	Phenolics
200	D(+)-Glucose	143.46	0.689	[M+Na]+	107526	180.063	203.053	C6H12O6	C(C(C(C(C(C=O)O)O)O)O)O	GZCGUPFRVQAUEE-SLPGGIOYSA-N	Organic oxygen compounds	Organooxygen compounds	Carbohydrates and carbohydrate conjugates
201	Sulfafurazole	167.2	3.249	[M+Na]+	5344	267.068	290.057	C11H13N3O3S	CC1=C(ON=C1C)NS(=O)(=O)C2=CC=C(C=C2)N	NHUHCSRWZMLRLA-UHFFFAOYSA-N	Benzenoids	Benzene and substituted derivatives	Benzenesulfonamides	Drugs
202	Bisacodyl	185.67	5.09	[M+Na]+	2391	361.131	384.121	C22H19NO4	CC(=O)OC1=CC=C(C=C1)C(C2=CC=C(C=C2)OC(=O)C)C3=CC=CC=N3	KHOITXIGCFIULA-UHFFFAOYSA-N	Benzenoids	Benzene and substituted derivatives	Diphenylmethanes	Drugs
203	(-)-Chloramphenicol	167.16	3.789	[M+Na]+	298	322.012	345.001	C11H12Cl2N2O5	C1=CC(=CC=C1C(C(CO)NC(=O)C(Cl)Cl)O)[N+](=O)[O-]	WIIZWVCIJKGZOK-UHFFFAOYSA-N	Benzenoids	Benzene and substituted derivatives	Nitrobenzenes	Drugs
204	Dehydrocholic acid	193.17	5.211	[M+Na]+	6674	402.241	425.23	C24H34O5	CC(CCC(=O)O)C1CCC2C1(C(=O)CC3C2C(=O)CC4C3(CCC(=O)C4)C)C	OHXPGWPVLFPUSM-KLRNGDHRSA-N	Lipids and lipid-like molecules	Steroids and steroid derivatives	Bile acids, alcohols and derivatives
205	Norethisterone acetate	213.36	6.338	[M+Na]+	5832	340.204	363.193	C22H28O3	CC(=O)OC1(CCC2C1(CCC3C2CCC4=CC(=O)CCC34)C)C#C	IMONTRJLAWHYGT-ZCPXKWAGSA-N	Lipids and lipid-like molecules	Steroids and steroid derivatives	Steroid esters
206	Folic acid	202.18	2.624	[M+Na]+	135398658	441.14	464.129	C19H19N7O6	C1=CC(=CC=C1C(=O)NC(CCC(=O)O)C(=O)O)NCC2=CN=C3C(=N2)C(=O)NC(=N3)N	OVBPIULPVIDEAO-LBPRGKRZSA-N	Organic acids and derivatives	Carboxylic acids and derivatives	Amino acids, peptides, and analogues	Drugs
207	Hydroxyprogesterone	205.14	6.007	[M+Na]+	6238	330.219	353.209	C21H30O3	CC(=O)C1(CCC2C1(CCC3C2CCC4=CC(=O)CCC34C)C)O	DBPWSSGDRRHUNT-CEGNMAFCSA-N	Lipids and lipid-like molecules	Steroids and steroid derivatives	Pregnane steroids
208	Chlormadinone acetate	215.25	6.37	[M+Na]+	9324	404.175	427.165	C23H29ClO4	CC(=O)C1(CCC2C1(CCC3C2C=C(C4=CC(=O)CCC34C)Cl)C)OC(=O)C	QMBJSIBWORFWQT-DFXBJWIESA-N	Lipids and lipid-like molecules	Steroids and steroid derivatives	Pregnane steroids
209	Medroxyprogesterone 17-acetate	212.6	6.419	[M+Na]+	6279	386.236	409.225	C24H34O4	CC1CC2C(CCC3(C2CCC3(C(=O)C)OC(=O)C)C)C4(C1=CC(=O)CC4)C	PSGAAPLEWMOORI-PEINSRQWSA-N	Lipids and lipid-like molecules	Steroids and steroid derivatives	Pregnane steroids
210	Benfotiamine	202.79	3.148	[M+Na]+	3032771	466.108	489.097	C19H23N4O6PS	CC1=NC=C(C(=N1)N)CN(C=O)C(=C(CCOP(=O)(O)O)SC(=O)C2=CC=CC=C2)C	BTNNPSLJPBRMLZ-LGMDPLHJSA-N	Benzenoids	Benzene and substituted derivatives	Benzoic acids and derivatives	Drugs
211	Alizarin red S	187.93	4.371	[M+Na]+	3955344	341.981	364.97	C14H7NaO7S	C1=CC=C2C(=C1)C(=O)C3=CC(=C(C(=C3C2=O)O)O)S(=O)(=O)[O-].[Na+]	HFVAFDPGUJEFBQ-UHFFFAOYSA-M	Benzenoids	Anthracenes	Anthraquinones	Colorants
212	3',5'-Bis(tert-butyl)-4'-hydroxyacetophenone	189.53	6.617	[M+Na]+	616296	248.178	271.167	C16H24O2	CC(=O)C1=CC(=C(C(=C1)C(C)(C)C)O)C(C)(C)C	WGJPGMJLARWHRK-UHFFFAOYSA-N	Organic oxygen compounds	Organooxygen compounds	Carbonyl compounds	Antioxidants
213	Piperonyl butoxide	180.08	7.083	[M+Na]+	5794	338.209	361.198	C19H30O5	CCCCOCCOCCOCC1=CC2=C(C=C1CCC)OCO2	FIPWRIJSWJWJAI-UHFFFAOYSA-N	Organoheterocyclic compounds	Benzodioxoles		Pesticides
214	Nitrofurantoin	150.85	2.585	[M+Na]+	6604200	238.034	261.023	C8H6N4O5	C1C(=O)NC(=O)N1N=CC2=CC=C(O2)[N+](=O)[O-]	NXFQHRVNIOXGAQ-YCRREMRBSA-N	Organoheterocyclic compounds	Azolidines	Imidazolidines	Drugs
215	Fluorescein	186.72	4.965	[M+Na]+	16850	332.068	355.058	C20H12O5	C1=CC=C2C(=C1)C(=O)OC23C4=C(C=C(C=C4)O)OC5=C3C=CC(=C5)O	GNBHRKFJIUUOQI-UHFFFAOYSA-N	Organoheterocyclic compounds	Benzopyrans	1-benzopyrans	Colorants
216	Chlorothiazide	173.92	1.775	[M+Na]+	2720	294.949	317.938	C7H6ClN3O4S2	C1=C2C(=CC(=C1Cl)S(=O)(=O)N)S(=O)(=O)N=CN2	JBMKAUGHUNFTOL-UHFFFAOYSA-N	Organoheterocyclic compounds	Thiadiazines	Benzothiadiazines	Drugs
217	Pellidol	197.08	5.342	[M+Na]+	6751	309.148	332.137	C18H19N3O2	CC1=CC=CC=C1N=NC2=CC(=C(C=C2)N(C(=O)C)C(=O)C)C	YIEDSISPYKQADU-UHFFFAOYSA-N	Organoheterocyclic compounds	Azobenzenes		Phenolics
218	Progesterone	184.22	6.491	[M+Na]+	5994	314.225	337.214	C21H30O2	CC(=O)C1CCC2C1(CCC3C2CCC4=CC(=O)CCC34C)C	RJKFOVLPORLFTN-LEKSSAKUSA-N	Lipids and lipid-like molecules	Steroids and steroid derivatives	Pregnane steroids
219	Sulfacetamide	152.17	1.724	[M+Na]+	5320	214.041	237.03	C8H10N2O3S	CC(=O)NS(=O)(=O)C1=CC=C(C=C1)N	SKIVFJLNDNKQPD-UHFFFAOYSA-N	Benzenoids	Benzene and substituted derivatives	Benzenesulfonamides	Drugs
220	2-Naphthyl benzoate	166.92	6.923	[M+Na]+	66734	248.084	271.073	C17H12O2	C1=CC=C(C=C1)C(=O)OC2=CC3=CC=CC=C3C=C2	DWJIJRSTYFPKGD-UHFFFAOYSA-N	Benzenoids	Naphthalenes
221	Aminophenazone	165.62	2.09	[M+Na]+	6009	231.137	254.126	C13H17N3O	CC1=C(C(=O)N(N1C)C2=CC=CC=C2)N(C)C	RMMXTBMQSGEXHJ-UHFFFAOYSA-N	Organoheterocyclic compounds	Azoles	Pyrazoles	Drugs
222	Meprobamate	153.45	4.07	[M+Na]+	4064	218.127	241.116	C9H18N2O4	CCCC(C)(COC(=O)N)COC(=O)N	NPPQSCRMBWNHMW-UHFFFAOYSA-N	Organic acids and derivatives	Carboxylic acids and derivatives	Amino acids, peptides, and analogues	Drugs
223	Fominoben	196.86	3.924	[M+Na]+	3407	401.151	424.14	C21H24ClN3O3	CN(CC1=C(C=CC=C1Cl)NC(=O)C2=CC=CC=C2)CC(=O)N3CCOCC3	KSNNEUZOAFRTDS-UHFFFAOYSA-N	Benzenoids	Benzene and substituted derivatives	Anilides	Drugs
224	Bumetanide	194.54	5.476	[M+Na]+	2471	364.109	387.099	C17H20N2O5S	CCCCNC1=C(C(=CC(=C1)C(=O)O)S(=O)(=O)N)OC2=CC=CC=C2	MAEIEVLCKWDQJH-UHFFFAOYSA-N	Benzenoids	Benzene and substituted derivatives	Diphenylethers	Drugs
225	Guaiacol Carbonate	161.48	5.649	[M+Na]+	11104	274.084	297.073	C15H14O5	COC1=CC=CC=C1OC(=O)OC2=CC=CC=C2OC	ORUJFMPWKPVXLZ-UHFFFAOYSA-N	Benzenoids	Phenol ethers	Anisoles	Drugs
226	(+)-Lactose	172.45	0.687	[M+Na]+	6134	342.116	365.105	C12H22O11	C(C1C(C(C(C(O1)OC2C(OC(C(C2O)O)O)CO)O)O)O)O	GUBGYTABKSRVRQ-DCSYEGIMSA-N	Organic oxygen compounds	Organooxygen compounds	Carbohydrates and carbohydrate conjugates
227	Phenol red	187.36	4.193	[M+Na]+	4766	354.056	377.045	C19H14O5S	C1=CC=C2C(=C1)C(OS2(=O)=O)(C3=CC=C(C=C3)O)C4=CC=C(C=C4)O	BELBBZDIHDAJOR-UHFFFAOYSA-N	Organoheterocyclic compounds	Benzofurans	Benzofuranones	Colorants
228	Chlorbenzoxamine	194.98	5.706	[M+Na]+	71636	434.212	457.202	C27H31ClN2O	CC1=CC=CC=C1CN2CCN(CC2)CCOC(C3=CC=CC=C3)C4=CC=CC=C4Cl	VEVSKUJZSMGTMM-UHFFFAOYSA-N	Benzenoids	Benzene and substituted derivatives	Diphenylmethanes	Drugs
229	Niflumic acid	170.52	6.372	[M+Na]+	4488	282.062	305.051	C13H9F3N2O2	C1=CC(=CC(=C1)NC2=C(C=CC=N2)C(=O)O)C(F)(F)F	JZFPYUNJRRFVQU-UHFFFAOYSA-N	Benzenoids	Benzene and substituted derivatives	Trifluoromethylbenzenes	Drugs
230	Dipyridamole	227.22	4.69	[M+Na]+	3108	504.317	527.307	C24H40N8O4	C1CCN(CC1)C2=NC(=NC3=C2N=C(N=C3N4CCCCC4)N(CCO)CCO)N(CCO)CCO	IZEKFCXSFNUWAM-UHFFFAOYSA-N	Organic nitrogen compounds	Organonitrogen compounds	Amines	Drugs
231	Dexamethasone	214.35	5.312	[M+Na]+	5743	392.2	415.189	C22H29FO5	CC1CC2C3CCC4=CC(=O)C=CC4(C3(C(CC2(C1(C(=O)CO)O)C)O)F)C	UREBDLICKHMUKA-CXSFZGCWSA-N	Lipids and lipid-like molecules	Steroids and steroid derivatives	Hydroxysteroids	Drugs
232	Prednisone	206.77	4.718	[M+Na]+	5865	358.178	381.167	C21H26O5	CC12CC(=O)C3C(C1CCC2(C(=O)CO)O)CCC4=CC(=O)C=CC34C	XOFYZVNMUHMLCC-ZPOLXVRWSA-N	Lipids and lipid-like molecules	Steroids and steroid derivatives	Hydroxysteroids	Drugs
233	Captopril	151.04	3.314	[M+Na]+	44093	217.077	240.067	C9H15NO3S	CC(CS)C(=O)N1CCCC1C(=O)O	FAKRSMQSSFJEIM-RQJHMYQMSA-N	Organic acids and derivatives	Carboxylic acids and derivatives	Amino acids, peptides, and analogues	Drugs
234	Galanthamine	168.69	1.74	[M+Na]+	9651	287.152	310.141	C17H21NO3	CN1CCC23C=CC(CC2OC4=C(C=CC(=C34)C1)OC)O	ASUTZQLVASHGKV-JDFRZJQESA-N	Alkaloids and derivatives	Amaryllidaceae alkaloids	Galanthamine-type amaryllidaceae alkaloids
235	Sulfasalazine	209.37	5.05	[M+Na]+	5339	398.068	421.058	C18H14N4O5S	C1=CC=NC(=C1)NS(=O)(=O)C2=CC=C(C=C2)N=NC3=CC(=C(C=C3)O)C(=O)O	NCEXYHBECQHGNR-UHFFFAOYSA-N	Organoheterocyclic compounds	Azobenzenes		Drugs
236	cis-7,10,13,16,19-Docosapentaenoic acid methyl ester	185.09	8.243	[M+Na]+	14122980	344.272	367.261	C23H36O2	CCC=CCC=CCC=CCC=CCC=CCCCCCC(=O)OC	PTFHIRHGARALFY-JEBPEJKESA-N	Lipids and lipid-like molecules	Fatty Acyls	Fatty acid esters
237	Silibinin	206.36	4.645	[M+Na]+	31553	482.121	505.111	C25H22O10	COC1=C(C=CC(=C1)C2C(OC3=C(O2)C=C(C=C3)C4C(C(=O)C5=C(C=C(C=C5O4)O)O)O)CO)O	SEBFKMXJBCUCAI-HKTJVKLFSA-N	Lignans, neolignans and related compounds	Flavonolignans		Phenolics
238	Chenodeoxycholic acid	196.88	7.019	[M+Na]+	10133	392.293	415.282	C24H40O4	CC(CCC(=O)O)C1CCC2C1(CCC3C2C(CC4C3(CCC(C4)O)C)O)C	RUDATBOHQWOJDD-BSWAIDMHSA-N	Lipids and lipid-like molecules	Steroids and steroid derivatives	Bile acids, alcohols and derivatives
239	Glycocholic acid	200.43	6.236	[M+Na]+	10140	465.309	488.298	C26H43NO6	CC(CCC(=O)NCC(=O)O)C1CCC2C1(C(CC3C2C(CC4C3(CCC(C4)O)C)O)O)C	RFDAIACWWDREDC-FRVQLJSFSA-N	Lipids and lipid-like molecules	Steroids and steroid derivatives	Bile acids, alcohols and derivatives
240	Cholic acid	195.06	6.632	[M+Na]+	221493	408.288	431.277	C24H40O5	CC(CCC(=O)O)C1CCC2C1(C(CC3C2C(CC4C3(CCC(C4)O)C)O)O)C	BHQCQFFYRZLCQQ-OELDTZBJSA-N	Lipids and lipid-like molecules	Steroids and steroid derivatives	Bile acids, alcohols and derivatives
241	Enoxolone	230.75	7.305	[M+Na]+	10114	470.34	493.329	C30H46O4	CC1(C2CCC3(C(C2(CCC1O)C)C(=O)C=C4C3(CCC5(C4CC(CC5)(C)C(=O)O)C)C)C)C	MPDGHEJMBKOTSU-YKLVYJNSSA-N	Lipids and lipid-like molecules	Prenol lipids	Triterpenoids
242	Vitamin E nicotinate	239.73	10.027	[M+Na]+	27990	535.403	558.392	C35H53NO3	CC1=C(C(=C(C2=C1OC(CC2)(C)CCCC(C)CCCC(C)CCCC(C)C)C)OC(=O)C3=CN=CC=C3)C	MSCCTZZBYHQMQJ-AZAGJHQNSA-N	Lipids and lipid-like molecules	Prenol lipids	Quinone and hydroquinone lipids
243	(?)-α-Santonin	177.46	4.26	[M+Na]+	221071	246.126	269.115	C15H18O3	CC1C2CCC3(C=CC(=O)C(=C3C2OC1=O)C)C	XJHDMGJURBVLLE-BOCCBSBMSA-N	Lipids and lipid-like molecules	Prenol lipids	Terpene lactones
244	Canthaxanthin	270.77	8.572	[M+Na]+	5281227	564.397	587.386	C40H52O2	CC1=C(C(CCC1=O)(C)C)C=CC(=CC=CC(=CC=CC=C(C)C=CC=C(C)C=CC2=C(C(=O)CCC2(C)C)C)C)C	FDSDTBUPSURDBL-DKLMTRRASA-N	Lipids and lipid-like molecules	Prenol lipids	Tetraterpenoids	Colorants
245	Testosterone propionate	213.96	7.084	[M+Na]+	5995	344.235	367.224	C22H32O3	CCC(=O)OC1CCC2C1(CCC3C2CCC4=CC(=O)CCC34C)C	PDMMFKSKQVNJMI-BLQWBTBKSA-N	Lipids and lipid-like molecules	Steroids and steroid derivatives	Steroid esters
246	Rutin	245.63	3.803	[M+Na]+	5280805	610.153	633.143	C27H30O16	CC1C(C(C(C(O1)OCC2C(C(C(C(O2)OC3=C(OC4=CC(=CC(=C4C3=O)O)O)C5=CC(=C(C=C5)O)O)O)O)O)O)O)O	IKGXIBQEEMLURG-NVPNHPEKSA-N	Phenylpropanoids and polyketides	Flavonoids	Flavonoid glycosides	Phenolics
247	Amsonic acid	183.2	0.685	[M+Na]+	5284378	370.029	393.018	C14H14N2O6S2	C1=CC(=C(C=C1N)S(=O)(=O)O)C=CC2=C(C=C(C=C2)N)S(=O)(=O)O	REJHVSOVQBJEBF-OWOJBTEDSA-N	Phenylpropanoids and polyketides	Stilbenes	Sulfonated stilbenes
248	Terbutylazine-2-hydroxy	163.25	3.365	[M+Na]+	135495928	211.143	234.133	C9H17N5O	CCNC1=NC(=O)NC(=N1)NC(C)(C)C	OYTCZOJKXCTBHG-UHFFFAOYSA-N	Organoheterocyclic compounds	Triazines	Aminotriazines	Pesticides
249	Tebuconazole	170.33	6.387	[M+Na]+	86102	307.145	330.134	C16H22ClN3O	CC(C)(C)C(CCC1=CC=C(C=C1)Cl)(CN2C=NC=N2)O	PXMNMQRDXWABCY-UHFFFAOYSA-N	Benzenoids	Benzene and substituted derivatives	Phenylbutylamines	Pesticides
250	3,4-Diacetoxy-1-butene	142.57	3.91	[M+Na]+	2735001	172.074	195.063	C8H12O4	CC(=O)OCC(C=C)OC(=O)C	MWWXARALRVYLAE-UHFFFAOYSA-N	Organic acids and derivatives	Carboxylic acids and derivatives	Dicarboxylic acids and derivatives
251	Ursodeoxycholic acid	195.6	7.062	[M+Na]+	31401	392.293	415.282	C24H40O4	CC(CCC(=O)O)C1CCC2C1(CCC3C2C(CC4C3(CCC(C4)O)C)O)C	RUDATBOHQWOJDD-UZVSRGJWSA-N	Lipids and lipid-like molecules	Steroids and steroid derivatives	Bile acids, alcohols and derivatives
252	Glycodeoxycholic acid	202.45	6.701	[M+Na]+	3035026	449.314	472.303	C26H43NO5	CC(CCC(=O)NCC(=O)O)C1CCC2C1(C(CC3C2CCC4C3(CCC(C4)O)C)O)C	WVULKSPCQVQLCU-BUXLTGKBSA-N	Lipids and lipid-like molecules	Steroids and steroid derivatives	Bile acids, alcohols and derivatives
253	Nitrofurazone	140.3	2.638	[M+Na]+	5447130	198.039	221.028	C6H6N4O4	C1=C(OC(=C1)[N+](=O)[O-])C=NNC(=O)N	IAIWVQXQOWNYOU-FPYGCLRLSA-N	Organoheterocyclic compounds	Furans	Nitrofurans	Drugs
254	Dibutyl phosphate	167.79	4.839	[M+Na]+	7881	210.102	233.091	C8H19O4P	CCCCOP(=O)(O)OCCCC	JYFHYPJRHGVZDY-UHFFFAOYSA-N	Organic acids and derivatives	Organic phosphoric acids and derivatives	Phosphate esters	Flame retardants
255	1-Octylpyrrolidin-2-One	167.46	6.38	[M+Na]+	3033871	197.178	220.167	C12H23NO	CCCCCCCCN1CCCC1=O	WPPOGHDFAVQKLN-UHFFFAOYSA-N	Organoheterocyclic compounds	Pyrrolidines	N-alkylpyrrolidines	Surfactant
256	Diphenyl phthalate	178.28	6.495	[M+Na]+	6778	318.089	341.078	C20H14O4	C1=CC=C(C=C1)OC(=O)C2=CC=CC=C2C(=O)OC3=CC=CC=C3	DWNAQMUDCDVSLT-UHFFFAOYSA-N	Phenylpropanoids and polyketides	Depsides and depsidones		Plasticizers
257	Tri-P-cresyl phosphate	196.04	7.21	[M+Na]+	6529	368.118	391.107	C21H21O4P	CC1=CC=C(C=C1)OP(=O)(OC2=CC=C(C=C2)C)OC3=CC=C(C=C3)C	BOSMZFBHAYFUBJ-UHFFFAOYSA-N	Organic acids and derivatives	Organic phosphoric acids and derivatives	Phosphate esters	Flame retardants
258	Hexadecyl 3,5-di-tert-butyl-4-hydroxybenzoate	237.9	9.66	[M+Na]+	94623	474.407	497.396	C31H54O3	CCCCCCCCCCCCCCCCOC(=O)C1=CC(=C(C(=C1)C(C)(C)C)O)C(C)(C)C	NZYMWGXNIUZYRC-UHFFFAOYSA-N	Benzenoids	Benzene and substituted derivatives	Benzoic acids and derivatives	UV stablizers
259	Antioxidant 245	238.14	7.07	[M+Na]+	91620	586.351	609.34	C34H50O8	CC1=CC(=CC(=C1O)C(C)(C)C)CCC(=O)OCCOCCOCCOC(=O)CCC2=CC(=C(C(=C2)C)O)C(C)(C)C	QSRJVOOOWGXUDY-UHFFFAOYSA-N	Benzenoids	Benzene and substituted derivatives	Phenylpropanes	Antioxidants
260	Antioxidant 1098	267.16	7.39	[M+Na]+	90004	636.487	659.476	C40H64N2O4	CC(C)(C)C1=CC(=CC(=C1O)C(C)(C)C)CCC(=O)NCCCCCCNC(=O)CCC2=CC(=C(C(=C2)C(C)(C)C)O)C(C)(C)C	OKOBUGCCXMIKDM-UHFFFAOYSA-N	Benzenoids	Benzene and substituted derivatives	Phenylpropanes	Antioxidants
261	UV-360	281.61	8.45	[M+Na]+	3571576	658.4	681.389	C41H50N6O2	CC(C)(C)CC(C)(C)C1=CC(=C(C(=C1)N2N=C3C=CC=CC3=N2)O)CC4=C(C(=CC(=C4)C(C)(C)CC(C)(C)C)N5N=C6C=CC=CC6=N5)O	FQUNFJULCYSSOP-UHFFFAOYSA-N	Benzenoids	Benzene and substituted derivatives	Diphenylmethanes	UV stablizers
262	Bis(2-Ethylbutyl) Phthalate	196.47	7.59	[M+Na]+	81724	334.214	357.204	C20H30O4	CCC(CC)COC(=O)C1=CC=CC=C1C(=O)OCC(CC)CC	RXUXJHZMTDAMFZ-UHFFFAOYSA-N	Benzenoids	Benzene and substituted derivatives	Benzoic acids and derivatives	Plasticizers
263	Quercetin 3-Galactoside	203.93	3.78	[M+Na]+	5281643	464.095	487.085	C21H20O12	C1=CC(=C(C=C1C2=C(C(=O)C3=C(C=C(C=C3O2)O)O)OC4C(C(C(C(O4)CO)O)O)O)O)O	OVSQVDMCBVZWGM-DTGCRPNFSA-N	Phenylpropanoids and polyketides	Flavonoids	Flavonoid glycosides	Phenolics
264	1,6-Dioxacyclododecane-7,12-dione	148.64	4.232	[M+Na]+	13064	200.105	223.094	C10H16O4	C1CCC(=O)OCCCCOC(=O)C1	AXKZIDYFAMKWSA-UHFFFAOYSA-N	Phenylpropanoids and polyketides	Macrolides and analogues		Oligomers
265	1,6,13,18-Tetraoxacyclotetracosane-7,12,19,24-tetrone	188.37	5.84	[M+Na]+	12868350	400.21	423.199	C20H32O8	C1CCC(=O)OCCCCOC(=O)CCCCC(=O)OCCCCOC(=O)C1	CICCYHMSMANUGA-UHFFFAOYSA-N	Phenylpropanoids and polyketides	Macrolides and analogues		Oligomers
266	1,6,13,18,25,30-hexaoxacyclohexatriacontane-7,12,19,24,31,36-hexone	228.49	6.52	[M+Na]+	129850444	600.315	623.304	C30H48O12	C1CCC(=O)OCCCCOC(=O)CCCCC(=O)OCCCCOC(=O)CCCCC(=O)OCCCCOC(=O)C1	SKOQMASJGYLLBF-UHFFFAOYSA-N	Phenylpropanoids and polyketides			Oligomers
267	1,6,13,18,25,30,37,42-octaoxacyclooctatetracontane-7,12,19,24,31,36,43,48-octaone	266.89	6.9	[M+Na]+	129850442	800.419	823.409	C40H64O16	C1CCC(=O)OCCCCOC(=O)CCCCC(=O)OCCCCOC(=O)CCCCC(=O)OCCCCOC(=O)CCCCC(=O)OCCCCOC(=O)C1	YVAFYUHCNZDFTN-UHFFFAOYSA-N	Phenylpropanoids and polyketides			Oligomers
268	1,8-Diazacyclotetradecane-2,9-dione PA6 dimer	155.45	0.84	[M+Na]+	16	226.168	249.157	C12H22N2O2	C1CCC(=O)NCCCCCC(=O)NCC1	HERSSAVMHCMYSQ-UHFFFAOYSA-N	Phenylpropanoids and polyketides	Macrolactams		Oligomers
269	1,8,15-Triazacyclohenicosane-2,9,16-trione PA6 trimer	181.58	3.13	[M+Na]+	9949800	339.252	362.241	C18H33N3O3	C1CCC(=O)NCCCCCC(=O)NCCCCCC(=O)NCC1	HJBDVFFKADBHHV-UHFFFAOYSA-N	Phenylpropanoids and polyketides	Macrolactams		Oligomers
270	1,8,15,22-Tetraazacyclooctacosane-2,9,16,23-tetrone PA6 tetramer	212.69	3.67	[M+Na]+	79912	452.336	475.325	C24H44N4O4	C1CCC(=O)NCCCCCC(=O)NCCCCCC(=O)NCCCCCC(=O)NCC1	LAIGWNLGTIDKPL-UHFFFAOYSA-N	Phenylpropanoids and polyketides	Macrolactams		Oligomers
271	1,8,15,22,29-Pentazacyclopentatriacontane-2,9,16,23,30-pentone PA6 pentamer	232.55	4.06	[M+Na]+	86071233	565.42	588.409	C30H55N5O5	C1CCC(=O)NCCCCCC(=O)NCCCCCC(=O)NCCCCCC(=O)NCCCCCC(=O)NCC1	LYMDOCLKDKZTOG-UHFFFAOYSA-N	Phenylpropanoids and polyketides	Macrolactams		Oligomers
272	1,8,15,22,29,36-Hexazacyclodotetracontane-2,9,16,23,30,37-hexone PA6 hexamer	261.53	4.35	[M+Na]+	86071640	678.504	701.494	C36H66N6O6	C1CCC(=O)NCCCCCC(=O)NCCCCCC(=O)NCCCCCC(=O)NCCCCCC(=O)NCCCCCC(=O)NCC1	VIBRWXMFTOKNOM-UHFFFAOYSA-N	Phenylpropanoids and polyketides	Macrolactams		Oligomers
273	1,8-Diazacyclotetradecane-2,7-dione PA66 monomer	155.72	2.61	[M+Na]+	283592	226.168	249.157	C12H22N2O2	C1CCCNC(=O)CCCCC(=O)NCC1	SXNYYEPTQTZOHG-UHFFFAOYSA-N	Phenylpropanoids and polyketides	Macrolactams		Oligomers
274	1,8,15,22-Tetraazacyclooctacosane-2,7,16,21-tetrone PA66 dimer	213.16	3.88	[M+Na]+	544235	452.336	475.325	C24H44N4O4	C1CCCNC(=O)CCCCC(=O)NCCCCCCNC(=O)CCCCC(=O)NCC1	PHOCHBCWTAIIGE-UHFFFAOYSA-N	Phenylpropanoids and polyketides	Macrolactams		Oligomers
275	1,8,15,22,29,36-Hexaazacyclodotetracontane-2,7,16,21,30,35-hexone PA66 trimer	266.93	4.55	[M+Na]+	71363232	678.504	701.494	C36H66N6O6	C1CCCNC(=O)CCCCC(=O)NCCCCCCNC(=O)CCCCC(=O)NCCCCCCNC(=O)CCCCC(=O)NCC1	JESUUVMABJHXHX-UHFFFAOYSA-N	Phenylpropanoids and polyketides	Macrolactams		Oligomers
276	PEG4	141.89	1.93	[M+Na]+	8200	194.115	217.105	C8H18O5	C(COCCOCCOCCO)O	UWHCKJMYHZGTIT-UHFFFAOYSA-N	Organic oxygen compounds	Organooxygen compounds	Ethers	Oligomers
277	PEG5	150.18	2.29	[M+Na]+	62551	238.142	261.131	C10H22O6	C(COCCOCCOCCOCCO)O	JLFNLZLINWHATN-UHFFFAOYSA-N	Organic oxygen compounds	Organooxygen compounds	Ethers	Oligomers
278	PEG6	158.15	2.61	[M+Na]+	17472	282.168	305.157	C12H26O7	C(COCCOCCOCCOCCOCCO)O	IIRDTKBZINWQAW-UHFFFAOYSA-N	Organic oxygen compounds	Organooxygen compounds	Ethers	Oligomers
279	PEG7	167.17	2.87	[M+Na]+	79718	326.194	349.183	C14H30O8	C(COCCOCCOCCOCCOCCOCCO)O	XPJRQAIZZQMSCM-UHFFFAOYSA-N	Organic oxygen compounds	Organooxygen compounds	Ethers	Oligomers
280	PEG8	176.11	3.08	[M+Na]+	78798	370.22	393.209	C16H34O9	C(COCCOCCOCCOCCOCCOCCOCCO)O	GLZWNFNQMJAZGY-UHFFFAOYSA-N	Organic oxygen compounds	Organooxygen compounds	Ethers	Oligomers
281	PEG9	184.87	3.27	[M+Na]+	4867	414.246	437.236	C18H38O10	C(COCCOCCOCCOCCOCCOCCOCCOCCO)O	YZUUTMGDONTGTN-UHFFFAOYSA-N	Organic oxygen compounds	Organooxygen compounds	Ethers	Oligomers
282	PEG10	193.56	3.44	[M+Na]+	79689	458.273	481.262	C20H42O11	C(COCCOCCOCCOCCOCCOCCOCCOCCOCCO)O	DTPCFIHYWYONMD-UHFFFAOYSA-N	Organic oxygen compounds	Organooxygen compounds	Ethers	Oligomers
283	PEG11	204.52	3.59	[M+Na]+	81260	502.299	525.288	C22H46O12	C(COCCOCCOCCOCCOCCOCCOCCOCCOCCOCCO)O	PSVXZQVXSXSQRO-UHFFFAOYSA-N	Organic oxygen compounds	Organooxygen compounds	Ethers	Oligomers
284	PEG12	214.72	3.72	[M+Na]+	81248	546.325	569.314	C24H50O13	C(COCCOCCOCCOCCOCCOCCOCCOCCOCCOCCOCCO)O	WRZXKWFJEFFURH-UHFFFAOYSA-N	Organic oxygen compounds	Organooxygen compounds	Ethers	Oligomers
285	PEG13	226.14	3.84	[M+Na]+	87168	590.351	613.341	C26H54O14	C(COCCOCCOCCOCCOCCOCCOCCOCCOCCOCCOCCOCCO)O	AKWFJQNBHYVIPY-UHFFFAOYSA-N	Organic oxygen compounds	Organooxygen compounds	Ethers	Oligomers
286	PEG14	237.39	3.95	[M+Na]+	656926	634.378	657.367	C28H58O15	C(COCCOCCOCCOCCOCCOCCOCCOCCOCCOCCOCCOCCOCCO)O	ILLKMACMBHTSHP-UHFFFAOYSA-N	Organic oxygen compounds	Organooxygen compounds	Ethers	Oligomers
287	PEG15	247.51	4.05	[M+Na]+	120062	678.404	701.393	C30H62O16	C(COCCOCCOCCOCCOCCOCCOCCOCCOCCOCCOCCOCCOCCOCCO)O	OWTQQPNDSWCHOV-UHFFFAOYSA-N	Organic oxygen compounds	Organooxygen compounds	Ethers	Oligomers
288	PEG16	259.24	4.14	[M+Na]+	81262	722.43	745.419	C32H66O17	C(COCCOCCOCCOCCOCCOCCOCCOCCOCCOCCOCCOCCOCCOCCOCCO)O	DHORSBRLGKJPFC-UHFFFAOYSA-N	Organic oxygen compounds	Organooxygen compounds	Ethers	Oligomers
289	PPG4	159.58	4.11	[M+Na]+	91234	250.178	273.167	C12H26O5	CC(CO)OCC(C)OCC(C)OCC(C)O	QVHMSMOUDQXMRS-UHFFFAOYSA-N	Organic oxygen compounds	Organooxygen compounds	Alcohols and polyols	Oligomers
290	PPG5	171.31	4.75	[M+Na]+	9836244	308.22	331.209	C15H32O6	CC(CO)OCC(C)OCC(C)OCC(C)OCC(C)O	AQRQHYITOOVBTO-UHFFFAOYSA-N	Organic oxygen compounds	Organooxygen compounds	Alcohols and polyols	Oligomers
291	PPG6	182.47	5.27	[M+Na]+	12827208	366.262	389.251	C18H38O7	CC(CO)OCC(C)OCC(C)OCC(C)OCC(C)OCC(C)O	UDOJNGPPRYJMKR-UHFFFAOYSA-N	Organic oxygen compounds	Organooxygen compounds	Alcohols and polyols	Oligomers
292	PPG7	193.93	5.69	[M+Na]+	12827211	424.304	447.293	C21H44O8	CC(CO)OCC(C)OCC(C)OCC(C)OCC(C)OCC(C)OCC(C)O	OWRNLGZKEZSHGO-UHFFFAOYSA-N	Organic oxygen compounds	Organooxygen compounds	Alcohols and polyols	Oligomers
293	PPG8	205.95	6.03	[M+Na]+	22051740	482.345	505.335	C24H50O9	CC(CO)OCC(C)OCC(C)OCC(C)OCC(C)OCC(C)OCC(C)OCC(C)O	ZZEANNAZZVVPKU-UHFFFAOYSA-N	Organic oxygen compounds	Organooxygen compounds	Alcohols and polyols	Oligomers
294	PPG9	219.14	6.3	[M+Na]+	21989361	540.387	563.377	C27H56O10	CC(CO)OCC(C)OCC(C)OCC(C)OCC(C)OCC(C)OCC(C)OCC(C)OCC(C)O	DXVLAUMXGHQKAV-UHFFFAOYSA-N	Organic oxygen compounds	Organooxygen compounds	Alcohols and polyols	Oligomers
295	PPG10	233.06	6.54	[M+Na]+	87390959	598.429	621.418	C30H62O11	CC(CO)OCC(C)OCC(C)OCC(C)OCC(C)OCC(C)OCC(C)OCC(C)OCC(C)OCC(C)O	MCVKSYYBBHNAFN-UHFFFAOYSA-N	Organic oxygen compounds	Organooxygen compounds	Alcohols and polyols	Oligomers
296	PPG11	249.31	6.73	[M+Na]+	87491421	656.471	679.46	C33H68O12	CC(CO)OCC(C)OCC(C)OCC(C)OCC(C)OCC(C)OCC(C)OCC(C)OCC(C)OCC(C)OCC(C)O	ZRTKYIJRMCSONJ-UHFFFAOYSA-N	Organic oxygen compounds	Organooxygen compounds	Alcohols and polyols	Oligomers
297	PPG12	264.52	6.9	[M+Na]+	14274838	714.513	737.502	C36H74O13	CC(CO)OCC(C)OCC(C)OCC(C)OCC(C)OCC(C)OCC(C)OCC(C)OCC(C)OCC(C)OCC(C)OCC(C)O	XUAGABNXLLHNRF-UHFFFAOYSA-N	Organic oxygen compounds	Organooxygen compounds	Alcohols and polyols	Oligomers
298	PPG13	279.2	7.06	[M+Na]+	87492135	772.555	795.544	C39H80O14	CC(CO)OCC(C)OCC(C)OCC(C)OCC(C)OCC(C)OCC(C)OCC(C)OCC(C)OCC(C)OCC(C)OCC(C)OCC(C)O	COLJSLDBDWQMGD-UHFFFAOYSA-N	Organic oxygen compounds	Organooxygen compounds	Alcohols and polyols	Oligomers
299	PLA3	151.58	3.05	[M+Na]+	21304333	234.074	257.063	C9H14O7	CC(C(=O)OC(C)C(=O)OC(C)C(=O)O)O	IGABGAGBGCONFE-UHFFFAOYSA-N	Phenylpropanoids and polyketides	Peptidomimetics	Depsipeptides	Oligomers
300	PLA4	164.26	3.8	[M+Na]+	22951935	306.095	329.084	C12H18O9	CC(C(=O)OC(C)C(=O)OC(C)C(=O)OC(C)C(=O)O)O	CWKPYPSADSVGOA-UHFFFAOYSA-N	Phenylpropanoids and polyketides	Peptidomimetics	Depsipeptides	Oligomers
301	PLA5	179.57	4.42	[M+Na]+	59456226	378.116	401.105	C15H22O11	CC(C(=O)OC(C)C(=O)OC(C)C(=O)OC(C)C(=O)OC(C)C(=O)O)O	DEKHXOLTGMZYDO-UHFFFAOYSA-N	Phenylpropanoids and polyketides	Peptidomimetics	Depsipeptides	Oligomers
302	PLA6	190.4	4.84	[M+Na]+	NA	450.137	473.126	C18H26O13	CC(O)C(=O)OC(C)C(=O)OC(C)C(=O)OC(C)C(=O)OC(C)C(=O)OC(C)C(O)=O	YCSKKMNTFVZDAR-UHFFFAOYNA-N	Phenylpropanoids and polyketides	Carboxylic acids and derivatives	Hexacarboxylic acids and derivatives	Oligomers
303	PLA7	208.56	5.14	[M+Na]+	153463927	522.158	545.148	C21H30O15	CC(C(=O)OC(C)C(=O)OC(C)C(=O)OC(C)C(=O)OC(C)C(=O)OC(C)C(=O)OC(C)C(=O)O)O	XMAOXOJOKDCOIR-UHFFFAOYSA-N	Phenylpropanoids and polyketides	Peptidomimetics	Depsipeptides	Oligomers
304	PLA8	223.15	5.37	[M+Na]+	NA	594.18	617.169	C24H34O17	CC(O)C(=O)OC(C)C(=O)OC(C)C(=O)OC(C)C(=O)OC(C)C(=O)OC(C)C(=O)OC(C)C(=O)OC(C)C(O)=O	JQQBGFVBKMBCBR-UHFFFAOYNA-N	Phenylpropanoids and polyketides	Peptidomimetics	Depsipeptides	Oligomers
305	PLA9	235.65	5.54	[M+Na]+	NA	666.201	689.19	C27H38O19	CC(O)C(=O)OC(C)C(=O)OC(C)C(=O)OC(C)C(=O)OC(C)C(=O)OC(C)C(=O)OC(C)C(=O)OC(C)C(=O)OC(C)C(O)=O	KJBUMWBQDIXADN-UHFFFAOYNA-N	Phenylpropanoids and polyketides	Peptidomimetics	Depsipeptides	Oligomers
306	PLA10	246.95	5.74	[M+Na]+	NA	738.222	761.211	C30H42O21	CC(O)C(=O)OC(C)C(=O)OC(C)C(=O)OC(C)C(=O)OC(C)C(=O)OC(C)C(=O)OC(C)C(=O)OC(C)C(=O)OC(C)C(=O)OC(C)C(O)=O	ZXAJUHMQWOJHOJ-UHFFFAOYNA-N	Phenylpropanoids and polyketides	Peptidomimetics	Depsipeptides	Oligomers
307	PLA11	256.81	5.9	[M+Na]+	NA	810.243	833.232	C33H46O23	CC(O)C(=O)OC(C)C(=O)OC(C)C(=O)OC(C)C(=O)OC(C)C(=O)OC(C)C(=O)OC(C)C(=O)OC(C)C(=O)OC(C)C(=O)OC(C)C(=O)OC(C)C(O)=O	XFAHNXGAPDLDCE-UHFFFAOYNA-N	Phenylpropanoids and polyketides	Peptidomimetics	Depsipeptides	Oligomers
308	PLA12	268.26	6.03	[M+Na]+	NA	882.264	905.253	C36H50O25	CC(O)C(=O)OC(C)C(=O)OC(C)C(=O)OC(C)C(=O)OC(C)C(=O)OC(C)C(=O)OC(C)C(=O)OC(C)C(=O)OC(C)C(=O)OC(C)C(=O)OC(C)C(=O)OC(C)C(O)=O	LIDTZGWUCZBJAA-UHFFFAOYNA-N	Phenylpropanoids and polyketides	Peptidomimetics	Depsipeptides	Oligomers
309	PLA13	280.53	6.14	[M+Na]+	NA	954.285	977.274	C39H54O27	CC(O)C(=O)OC(C)C(=O)OC(C)C(=O)OC(C)C(=O)OC(C)C(=O)OC(C)C(=O)OC(C)C(=O)OC(C)C(=O)OC(C)C(=O)OC(C)C(=O)OC(C)C(=O)OC(C)C(=O)OC(C)C(O)=O	KXEDVECHJYNVOM-UHFFFAOYNA-N	Phenylpropanoids and polyketides	Peptidomimetics	Depsipeptides	Oligomers
310	Cyclic PLA5	172.26	4.99	[M+Na]+	NA	360.106	383.095	C15H20O10	CC1OC(=O)C(C)OC(=O)C(C)OC(=O)C(C)OC(=O)C(C)OC1=O	KPRXDILNGYQRLA-UHFFFAOYNA-N	Phenylpropanoids and polyketides	Carboxylic acids and derivatives	Pentacarboxylic acids and derivatives	Oligomers
311	Cyclic PLA6	185.66	5.43	[M+Na]+	72835314	432.127	455.116	C18H24O12	CC1C(=O)OC(C(=O)OC(C(=O)OC(C(=O)OC(C(=O)OC(C(=O)O1)C)C)C)C)C	PYXOVGBGCDZGFV-UHFFFAOYSA-N	Phenylpropanoids and polyketides	Carboxylic acids and derivatives	Hexacarboxylic acids and derivatives	Oligomers
312	Cyclic PLA7	201.19	5.79	[M+Na]+	89756753	504.148	527.137	C21H28O14	CC1C(=O)OC(C(=O)OC(C(=O)OC(C(=O)OC(C(=O)OC(C(=O)OC(C(=O)O1)C)C)C)C)C)C	VOIMRKAVESNHRI-UHFFFAOYSA-N	Phenylpropanoids and polyketides	Macrolides and analogues		Oligomers
313	Cyclic PLA8	222.84	6.02	[M+Na]+	NA	576.169	599.158	C24H32O16	CC1OC(=O)C(C)OC(=O)C(C)OC(=O)C(C)OC(=O)C(C)OC(=O)C(C)OC(=O)C(C)OC(=O)C(C)OC1=O	PPVBZYMBCYDDSL-UHFFFAOYNA-N	Phenylpropanoids and polyketides	Macrolides and analogues		Oligomers
314	Cyclic PLA9	233.47	6.14	[M+Na]+	NA	648.19	671.179	C27H36O18	CC1OC(=O)C(C)OC(=O)C(C)OC(=O)C(C)OC(=O)C(C)OC(=O)C(C)OC(=O)C(C)OC(=O)C(C)OC(=O)C(C)OC1=O	HUDKHJBZLMMETH-UHFFFAOYNA-N	Phenylpropanoids and polyketides	Macrolides and analogues		Oligomers
315	Cyclic PLA10	246.09	6.31	[M+Na]+	NA	720.211	743.201	C30H40O20	CC1OC(=O)C(C)OC(=O)C(C)OC(=O)C(C)OC(=O)C(C)OC(=O)C(C)OC(=O)C(C)OC(=O)C(C)OC(=O)C(C)OC(=O)C(C)OC1=O	TWLJVMPKZBAFRN-UHFFFAOYNA-N	Phenylpropanoids and polyketides	Macrolides and analogues		Oligomers
316	Cyclic PLA11	257.22	6.41	[M+Na]+	NA	792.232	815.222	C33H44O22	CC1OC(=O)C(C)OC(=O)C(C)OC(=O)C(C)OC(=O)C(C)OC(=O)C(C)OC(=O)C(C)OC(=O)C(C)OC(=O)C(C)OC(=O)C(C)OC(=O)C(C)OC1=O	LQMOVHJZCRHPCQ-UHFFFAOYNA-N	Phenylpropanoids and polyketides	Macrolides and analogues		Oligomers
317	Minocycline	214.71	2.685	[M+Na]+	54675783	457.185	480.174	C23H27N3O7	CN(C)C1C2CC3CC4=C(C=CC(=C4C(=C3C(=O)C2(C(=C(C1=O)C(=O)N)O)O)O)O)N(C)C	FFTVPQUHLQBXQZ-KVUCHLLUSA-N	Phenylpropanoids and polyketides	Tetracyclines

## Sheet: M-H
No.	name	TWCCSN2	RT	adduct	PubChem CID	MonoisotopicMass	m/z	MolecularFormula	CanonicalSMILES	InChIKey	Super class	Class	Subclass	Use
1	2,2-Bis(hydroxymethyl)propionic acid	124.7	0.757	[M-H]-	78501	134.0579088	133.051	C5H10O4	CC(CO)(CO)C(=O)O	PTBDIHRZYDMNKB-UHFFFAOYSA-N	Organic acids and derivatives	Hydroxy acids and derivatives	Beta hydroxy acids and derivatives
2	Quercetin	160.25	4.614	[M-H]-	5280343	302.0426527	301.035	C15H10O7	C1=CC(=C(C=C1C2=C(C(=O)C3=C(C=C(C=C3O2)O)O)O)O)O	REFJWTPEDVJJIY-UHFFFAOYSA-N	Phenylpropanoids and polyketides	Flavonoids	Flavones	Phenolics
3	Ethylparaben	133.96	4.617	[M-H]-	8434	166.0629942	165.056	C9H10O3	CCOC(=O)C1=CC=C(C=C1)O	NUVBSKCKDOMJSU-UHFFFAOYSA-N	Benzenoids	Benzene and substituted derivatives	Benzoic acids and derivatives	Biocides
4	Caffeic acid	132.15	2.8	[M-H]-	689043	180.0422587	179.035	C9H8O4	C1=CC(=C(C=C1C=CC(=O)O)O)O	QAIPRVGONGVQAS-DUXPYHPUSA-N	Phenylpropanoids and polyketides	Cinnamic acids and derivatives	Hydroxycinnamic acids and derivatives	Phenolics
5	Lauric acid	159.7	7.29	[M-H]-	3893	200.17763	199.17	C12H24O2	CCCCCCCCCCCC(=O)O	POULHZVOKOAJMA-UHFFFAOYSA-N	Lipids and lipid-like molecules	Fatty Acyls	Fatty acids and conjugates	Lubricant
6	Propylparaben	140.22	5.243	[M-H]-	7175	180.0786442	179.071	C10H12O3	CCCOC(=O)C1=CC=C(C=C1)O	QELSKZZBTMNZEB-UHFFFAOYSA-N	Benzenoids	Benzene and substituted derivatives	Benzoic acids and derivatives	Biocides
7	4,4'-Methylenediphenol	151.04	4.669	[M-H]-	12111	200.0837296	199.076	C13H12O2	C1=CC(=CC=C1CC2=CC=C(C=C2)O)O	PXKLMJQFEQBVLD-UHFFFAOYSA-N	Benzenoids	Benzene and substituted derivatives	Diphenylmethanes
8	1,4-Cyclohexanedicarboxylic acid	134.45	3.337	[M-H]-	14106	172.0735589	171.066	C8H12O4	C1CC(CCC1C(=O)O)C(=O)O	PXGZQGDTEZPERC-UHFFFAOYSA-N	Organic acids and derivatives	Carboxylic acids and derivatives	Dicarboxylic acids and derivatives	Monomers
9	Benzoic acid	120.08	3.99	[M-H]-	243	122.0367794	121.029	C7H6O2	C1=CC=C(C=C1)C(=O)O	WPYMKLBDIGXBTP-UHFFFAOYSA-N	Benzenoids	Benzene and substituted derivatives	Benzoic acids and derivatives
10	Perfluorooctanoic acid	154.5	6.03	[M-H]-	9554	413.9737017	412.966	C8HF15O2	C(=O)(C(C(C(C(C(C(C(F)(F)F)(F)F)(F)F)(F)F)(F)F)(F)F)(F)F)O	SNGREZUHAYWORS-UHFFFAOYSA-N	Organohalogen compounds	Alkyl halides	Alkyl fluorides	PFAS
11	Abietic acid	188.39	7.8	[M-H]-	10569	302.2245802	301.217	C20H30O2	CC(C)C1=CC2=CCC3C(C2CC1)(CCCC3(C)C(=O)O)C	RSWGJHLUYNHPMX-ONCXSQPRSA-N	Lipids and lipid-like molecules	Prenol lipids	Diterpenoids
12	Tridecafluorohexane-1-sulfonic acid	146.87	5.602	[M-H]-	67734	399.9438812	398.937	C6HF13O3S	C(C(C(C(F)(F)S(=O)(=O)O)(F)F)(F)F)(C(C(F)(F)F)(F)F)(F)F	QZHDEAJFRJCDMF-UHFFFAOYSA-N	Organohalogen compounds	Alkyl halides	Alkyl fluorides	PFAS
13	Glycitein 7-O-glucoside	221.33	3.263	[M-H]-	187808	446.1212969	445.114	C22H22O10	COC1=C(C=C2C(=C1)C(=O)C(=CO2)C3=CC=C(C=C3)O)OC4C(C(C(C(O4)CO)O)O)O	OZBAVEKZGSOMOJ-MIUGBVLSSA-N	Phenylpropanoids and polyketides	Isoflavonoids	Isoflavonoid O-glycosides	Phenolics
14	3-Nitrophenol	119.82	3.862	[M-H]-	11137	139.026943	138.02	C6H5NO3	C1=CC(=CC(=C1)O)[N+](=O)[O-]	RTZZCYNQPHTPPL-UHFFFAOYSA-N	Benzenoids	Phenols	Nitrophenols
15	Hyodeoxycholic acid	209.77	6.555	[M-H]-	5283820	392.2926598	391.285	C24H40O4	CC(CCC(=O)O)C1CCC2C1(CCC3C2CC(C4C3(CCC(C4)O)C)O)C	DGABKXLVXPYZII-SIBKNCMHSA-N	Lipids and lipid-like molecules	Steroids and steroid derivatives	Bile acids, alcohols and derivatives
16	Perfluorooctanesulfonic acid	164.83	6.339	[M-H]-	74483	499.9374938	498.93	C8HF17O3S	C(C(C(C(C(F)(F)S(=O)(=O)O)(F)F)(F)F)(F)F)(C(C(C(F)(F)F)(F)F)(F)F)(F)F	YFSUTJLHUFNCNZ-UHFFFAOYSA-N	Organohalogen compounds	Alkyl halides	Alkyl fluorides	PFAS
17	4,4-(4,4-Isopropylidenediphenoxy)bis(phthalic anhydride)	233.24	6.88	[M-H]-	94483	520.1158176	519.109	C31H20O8	CC(C)(C1=CC=C(C=C1)OC2=CC3=C(C=C2)C(=O)OC3=O)C4=CC=C(C=C4)OC5=CC6=C(C=C5)C(=O)OC6=O	MQAHXEQUBNDFGI-UHFFFAOYSA-N	Benzenoids	Benzene and substituted derivatives	Diphenylmethanes	Bisphenols
18	4,4′-Sulfonyldiphenol	153	3.621	[M-H]-	6626	250.02998	249.023	C12H10O4S	C1=CC(=CC=C1O)S(=O)(=O)C2=CC=C(C=C2)O	VPWNQTHUCYMVMZ-UHFFFAOYSA-N	Benzenoids	Benzene and substituted derivatives	Benzenesulfonyl compounds	Bisphenols
19	Dibutyl phosphate	151.8	4.897	[M-H]-	7881	210.1020961	209.095	C8H19O4P	CCCCOP(=O)(O)OCCCC	JYFHYPJRHGVZDY-UHFFFAOYSA-N	Organic acids and derivatives	Organic phosphoric acids and derivatives	Phosphate esters	Flame retardants
20	Quercitrin	194.98	4.111	[M-H]-	5280459	448.1005615	447.093	C21H20O11	CC1C(C(C(C(O1)OC2=C(OC3=CC(=CC(=C3C2=O)O)O)C4=CC(=C(C=C4)O)O)O)O)O	OXGUCUVFOIWWQJ-HQBVPOQASA-N	Phenylpropanoids and polyketides	Flavonoids	Flavonoid glycosides	Phenolics
21	tinuvin 327	201.15	8.959	[M-H]-	77470	357.1607901	356.153	C20H24ClN3O	CC(C)(C)C1=CC(=C(C(=C1)N2N=C3C=CC(=CC3=N2)Cl)O)C(C)(C)C	UWSMKYBKUPAEJQ-UHFFFAOYSA-N	Organoheterocyclic compounds	Azoles	Triazoles	UV stablizers
22	2-Acrylamido-2-methyl-1-propanesulfonic acid	142.36	1.626	[M-H]-	65360	207.0565291	206.049	C7H13NO4S	CC(C)(CS(=O)(=O)O)NC(=O)C=C	XHZPRMZZQOIPDS-UHFFFAOYSA-N	Organic acids and derivatives	Organic sulfonic acids and derivatives	Organosulfonic acids and derivatives	Monomers
23	Quercetin 3-glucoside	199.75	3.811	[M-H]-	5280804	464.0954761	463.088	C21H20O12	C1=CC(=C(C=C1C2=C(C(=O)C3=C(C=C(C=C3O2)O)O)OC4C(C(C(C(O4)CO)O)O)O)O)O	OVSQVDMCBVZWGM-QSOFNFLRSA-N	Phenylpropanoids and polyketides	Flavonoids	Flavonoid glycosides	Phenolics
24	2,5-Dihydroxybenzoic acid	122.26	2.49	[M-H]-	3469	154.0266087	153.019	C7H6O4	C1=CC(=C(C=C1O)C(=O)O)O	WXTMDXOMEHJXQO-UHFFFAOYSA-N	Benzenoids	Benzene and substituted derivatives	Benzoic acids and derivatives
25	Methylparaben	126.57	3.951	[M-H]-	7456	152.0473441	151.04	C8H8O3	COC(=O)C1=CC=C(C=C1)O	LXCFILQKKLGQFO-UHFFFAOYSA-N	Benzenoids	Benzene and substituted derivatives	Benzoic acids and derivatives	Biocides
26	(+)-Catechin	157.25	2.333	[M-H]-	9064	290.0790382	289.072	C15H14O6	C1C(C(OC2=CC(=CC(=C21)O)O)C3=CC(=C(C=C3)O)O)O	PFTAWBLQPZVEMU-DZGCQCFKSA-N	Phenylpropanoids and polyketides	Flavonoids	Flavans	Phenolics
27	Stearic acid	183.84	8.28	[M-H]-	5281	284.2715304	283.264	C18H36O2	CCCCCCCCCCCCCCCCCC(=O)O	QIQXTHQIDYTFRH-UHFFFAOYSA-N	Lipids and lipid-like molecules	Fatty Acyls	Fatty acids and conjugates	Lubricant
28	Sinapinic acid	147.4	3.494	[M-H]-	637775	224.0684735	223.061	C11H12O5	COC1=CC(=CC(=C1O)OC)C=CC(=O)O	PCMORTLOPMLEFB-ONEGZZNKSA-N	Phenylpropanoids and polyketides	Cinnamic acids and derivatives	Hydroxycinnamic acids and derivatives	Phenolics
29	Tris(4-tert-butyl-3-hydroxy-2,6-dimethylbenzyl) isocyanurate	266.14	7.97	[M-H]-	93221	699.4247366	698.417	C42H57N3O6	CC1=CC(=C(C(=C1CN2C(=O)N(C(=O)N(C2=O)CC3=C(C(=C(C=C3C)C(C)(C)C)O)C)CC4=C(C(=C(C=C4C)C(C)(C)C)O)C)C)O)C(C)(C)C	XYXJKPCGSGVSBO-UHFFFAOYSA-N	Benzenoids	Benzene and substituted derivatives	Xylenes	Antioxidants
30	2-Naphthalenesulfonic acid	139.63	3.283	[M-H]-	8420	208.0194153	207.012	C10H8O3S	C1=CC=C2C=C(C=CC2=C1)S(=O)(=O)O	KVBGVZZKJNLNJU-UHFFFAOYSA-N	Benzenoids	Naphthalenes	Naphthalene sulfonic acids and derivatives
31	2-dodecylbenzenesulfonic acid	193.64	8.987	[M-H]-	25457	326.191566	325.184	C18H30O3S	CCCCCCCCCCCCC1=CC=CC=C1S(=O)(=O)O	WBIQQQGBSDOWNP-UHFFFAOYSA-N	Benzenoids	Benzene and substituted derivatives	Benzenesulfonic acids and derivatives
32	4-(Ethoxycarbonyl)benzoic acid	145.21	5.012	[M-H]-	164720	194.0579088	193.051	C10H10O4	CCOC(=O)C1=CC=C(C=C1)C(=O)O	ADFVYWCDAKWKPH-UHFFFAOYSA-N	Benzenoids	Benzene and substituted derivatives	Benzoic acids and derivatives
33	3,4-Dihydroxybenzoic acid	120.74	1.97	[M-H]-	72	154.0266087	153.019	C7H6O4	C1=CC(=C(C=C1C(=O)O)O)O	YQUVCSBJEUQKSH-UHFFFAOYSA-N	Benzenoids	Benzene and substituted derivatives	Benzoic acids and derivatives
34	Palmitic Acid	174.79	7.998	[M-H]-	985	256.2402303	255.233	C16H32O2	CCCCCCCCCCCCCCCC(=O)O	IPCSVZSSVZVIGE-UHFFFAOYSA-N	Lipids and lipid-like molecules	Fatty Acyls	Fatty acids and conjugates	Lubricant
35	Chlorogenic acid	173.75	2.542	[M-H]-	1794427	354.0950822	353.088	C16H18O9	C1C(C(C(CC1(C(=O)O)O)OC(=O)C=CC2=CC(=C(C=C2)O)O)O)O	CWVRJTMFETXNAD-JUHZACGLSA-N	Organic oxygen compounds	Organooxygen compounds	Alcohols and polyols	Phenolics
36	(-)-Epicatechin-3-O-gallate	196.87	3.165	[M-H]-	107905	442.0899968	441.083	C22H18O10	C1C(C(OC2=CC(=CC(=C21)O)O)C3=CC(=C(C=C3)O)O)OC(=O)C4=CC(=C(C(=C4)O)O)O	LSHVYAFMTMFKBA-TZIWHRDSSA-N	Phenylpropanoids and polyketides	Flavonoids	Flavans	Phenolics
37	p-Coumaric acid	129.92	3.331	[M-H]-	637542	164.0473441	163.04	C9H8O3	C1=CC(=CC=C1C=CC(=O)O)O	NGSWKAQJJWESNS-ZZXKWVIFSA-N	Phenylpropanoids and polyketides	Cinnamic acids and derivatives	Hydroxycinnamic acids and derivatives	Phenolics
38	Silibinin	212.15	4.682	[M-H]-	31553	482.1212969	481.114	C25H22O10	COC1=C(C=CC(=C1)C2C(OC3=C(O2)C=C(C=C3)C4C(C(=O)C5=C(C=C(C=C5O4)O)O)O)CO)O	SEBFKMXJBCUCAI-HKTJVKLFSA-N	Lignans, neolignans and related compounds	Flavonolignans		Phenolics
39	Perfluorotetradecanoic acid	206.12	7.71	[M-H]-	67822	713.9545396	712.947	C14HF27O2	C(=O)(C(C(C(C(C(C(C(C(C(C(C(C(C(F)(F)F)(F)F)(F)F)(F)F)(F)F)(F)F)(F)F)(F)F)(F)F)(F)F)(F)F)(F)F)(F)F)O	RUDINRUXCKIXAJ-UHFFFAOYSA-N	Lipids and lipid-like molecules	Fatty Acyls	Fatty acids and conjugates	PFAS
40	Indigotindisulfonic acid	198.77	1.91	[M-H]-	3705	421.9878576	420.981	C16H10N2O8S2	C1=CC2=C(C=C1S(=O)(=O)O)C(=C(N2)C3=NC4=C(C3=O)C=C(C=C4)S(=O)(=O)O)O	JMEVHYCNAPFOAB-UHFFFAOYSA-N	Organoheterocyclic compounds	Indoles and derivatives	Hydroxyindoles	Colorants
41	resorcinol-o,o'-diacetic acid	145.15	3.17	[M-H]-	66884	226.047738	225.04	C10H10O6	C1=CC(=CC(=C1)OCC(=O)O)OCC(=O)O	ZVMAGJJPTALGQB-UHFFFAOYSA-N	Benzenoids	Benzene and substituted derivatives	Phenoxyacetic acid derivatives	Monomers
42	Carnosol	183.97	6.446	[M-H]-	442009	330.1831093	329.176	C20H26O4	CC(C)C1=C(C(=C2C(=C1)C3CC4C2(CCCC4(C)C)C(=O)O3)O)O	XUSYGBPHQBWGAD-PJSUUKDQSA-N	Lipids and lipid-like molecules	Prenol lipids	Terpene lactones	Phenolics
43	Disperse Yellow 3	166.72	6.402	[M-H]-	17811	269.1164267	268.109	C15H15N3O2	CC1=CC(=C(C=C1)O)N=NC2=CC=C(C=C2)NC(=O)C	PXOZAFXVEWKXED-UHFFFAOYSA-N	Organoheterocyclic compounds	Azobenzenes		Colorants
44	Irganox 1076	245.62	10.427	[M-H]-	16386	530.4698958	529.463	C35H62O3	CCCCCCCCCCCCCCCCCCOC(=O)CCC1=CC(=C(C(=C1)C(C)(C)C)O)C(C)(C)C	SSDSCDGVMJFTEQ-UHFFFAOYSA-N	Lipids and lipid-like molecules	Fatty Acyls	Fatty alcohol esters	Antioxidants
45	2,2'-dihydroxy-4-methoxybenzophenone	151.94	5.734	[M-H]-	8569	244.0735589	243.066	C14H12O4	COC1=CC(=C(C=C1)C(=O)C2=CC=CC=C2O)O	MEZZCSHVIGVWFI-UHFFFAOYSA-N	Benzenoids	Benzene and substituted derivatives	Benzophenones	Photoinitiators
46	Triclosan	157.37	6.863	[M-H]-	5564	287.951163	286.944	C12H7Cl3O2	C1=CC(=C(C=C1Cl)O)OC2=C(C=C(C=C2)Cl)Cl	XEFQLINVKFYRCS-UHFFFAOYSA-N	Benzenoids	Benzene and substituted derivatives	Diphenylethers	Biocides
47	1,4,5,6,7,7-Hexachloro-5-norbornene-2,3-dicarboxylic acid	158.74	6.13	[M-H]-	8266	385.824075	384.817	C9H4Cl6O4	C1(C(C2(C(=C(C1(C2(Cl)Cl)Cl)Cl)Cl)Cl)C(=O)O)C(=O)O	DJKGDNKYTKCJKD-UHFFFAOYSA-N	Organic acids and derivatives	Carboxylic acids and derivatives	Dicarboxylic acids and derivatives	Flame retardants
48	2,4,6-Tribromophenol	130.27	6.496	[M-H]-	1483	327.7734	326.766	C6H3Br3O	C1=C(C=C(C(=C1Br)O)Br)Br	BSWWXRFVMJHFBN-UHFFFAOYSA-N	Benzenoids	Phenols	Halophenols
49	2,4,6-Trichlorophenol	126.23	6.123	[M-H]-	6914	195.924948	194.918	C6H3Cl3O	C1=C(C=C(C(=C1Cl)O)Cl)Cl	LINPIYWFGCPVIE-UHFFFAOYSA-N	Benzenoids	Phenols	Halophenols	Pesticides
50	Irganox 1330	305.2	9.056	[M-H]-	74370	774.5950964	773.588	C54H78O3	CC1=C(C(=C(C(=C1CC2=CC(=C(C(=C2)C(C)(C)C)O)C(C)(C)C)C)CC3=CC(=C(C(=C3)C(C)(C)C)O)C(C)(C)C)C)CC4=CC(=C(C(=C4)C(C)(C)C)O)C(C)(C)C	VSAWBBYYMBQKIK-UHFFFAOYSA-N	Phenylpropanoids and polyketides	Diarylheptanoids	Linear diarylheptanoids	Antioxidants
51	rosmarinic acid	171.31	4.001	[M-H]-	5281792	360.0845175	359.077	C18H16O8	C1=CC(=C(C=C1CC(C(=O)O)OC(=O)C=CC2=CC(=C(C=C2)O)O)O)O	DOUMFZQKYFQNTF-WUTVXBCWSA-N	Phenylpropanoids and polyketides	Cinnamic acids and derivatives	Hydroxycinnamic acids and derivatives	Phenolics
52	3-Formylbenzoic acid	149.37	3.333	[M-H]-	12077	150.031694	149.024	C8H6O3	C1=CC(=CC(=C1)C(=O)O)C=O	UHDNUPHSDMOGCR-UHFFFAOYSA-N	Benzenoids	Benzene and substituted derivatives	Benzoic acids and derivatives
53	Kaempferol	157.47	5.033	[M-H]-	5280863	286.047738	285.04	C15H10O6	C1=CC(=CC=C1C2=C(C(=O)C3=C(C=C(C=C3O2)O)O)O)O	IYRMWMYZSQPJKC-UHFFFAOYSA-N	Phenylpropanoids and polyketides	Flavonoids	Flavones	Phenolics
54	Isophthalic acid	131.42	3.434	[M-H]-	8496	166.0266087	165.019	C8H6O4	C1=CC(=CC(=C1)C(=O)O)C(=O)O	QQVIHTHCMHWDBS-UHFFFAOYSA-N	Benzenoids	Benzene and substituted derivatives	Benzoic acids and derivatives
55	Oleic acid	180.01	8.054	[M-H]-	445639	282.2558803	281.249	C18H34O2	CCCCCCCCC=CCCCCCCCC(=O)O	ZQPPMHVWECSIRJ-KTKRTIGZSA-N	Lipids and lipid-like molecules	Fatty Acyls	Fatty acids and conjugates	Lubricant
56	Irganox 245	240.5	7.068	[M-H]-	91620	586.3505686	585.343	C34H50O8	CC1=CC(=CC(=C1O)C(C)(C)C)CCC(=O)OCCOCCOCCOC(=O)CCC2=CC(=C(C(=C2)C)O)C(C)(C)C	QSRJVOOOWGXUDY-UHFFFAOYSA-N	Benzenoids	Benzene and substituted derivatives	Phenylpropanes	Antioxidants
57	4-Hexylresorcinol	150.29	6.122	[M-H]-	3610	194.1306798	193.123	C12H18O2	CCCCCCC1=C(C=C(C=C1)O)O	WFJIVOKAWHGMBH-UHFFFAOYSA-N	Benzenoids	Phenols	Benzenediols	Antioxidants
58	2-(2H-Benzotriazol-2-yl)-4,6-bis(1-methyl-1-phenylethyl)phenol	224.65	8.49	[M-H]-	112412	447.2310626	446.224	C30H29N3O	CC(C)(C1=CC=CC=C1)C2=CC(=C(C(=C2)N3N=C4C=CC=CC4=N3)O)C(C)(C)C5=CC=CC=C5	OLFNXLXEGXRUOI-UHFFFAOYSA-N	Phenylpropanoids and polyketides	Diarylheptanoids	Linear diarylheptanoids	UV stablizers
59	3,5-Dinitro-2-hydroxybenzoic acid	132.01	3.81	[M-H]-	11873	228.0018505	226.995	C7H4N2O7	C1=C(C=C(C(=C1C(=O)O)O)[N+](=O)[O-])[N+](=O)[O-]	LWFUFLREGJMOIZ-UHFFFAOYSA-N	Benzenoids	Phenols	Nitrophenols
60	Heptadecanoic acid	178.62	8.146	[M-H]-	10465	270.2558803	269.249	C17H34O2	CCCCCCCCCCCCCCCCC(=O)O	KEMQGTRYUADPNZ-UHFFFAOYSA-N	Lipids and lipid-like molecules	Fatty Acyls	Fatty acids and conjugates	Lubricant
61	(-)-Epicatechin	156.54	2.803	[M-H]-	72276	290.0790382	289.072	C15H14O6	C1C(C(OC2=CC(=CC(=C21)O)O)C3=CC(=C(C=C3)O)O)O	PFTAWBLQPZVEMU-UKRRQHHQSA-N	Phenylpropanoids and polyketides	Flavonoids	Flavans	Phenolics
62	Palmitoleic acid	170.59	7.754	[M-H]-	445638	254.2245802	253.217	C16H30O2	CCCCCCC=CCCCCCCCC(=O)O	SECPZKHBENQXJG-FPLPWBNLSA-N	Lipids and lipid-like molecules	Fatty Acyls	Fatty acids and conjugates	Lubricant
63	Gallic acid	123.83	0.759	[M-H]-	370	170.0215233	169.014	C7H6O5	C1=C(C=C(C(=C1O)O)O)C(=O)O	LNTHITQWFMADLM-UHFFFAOYSA-N	Benzenoids	Benzene and substituted derivatives	Benzoic acids and derivatives	Phenolics
64	Deoxycholic acid	204.82	7.107	[M-H]-	222528	392.2926598	391.285	C24H40O4	CC(CCC(=O)O)C1CCC2C1(C(CC3C2CCC4C3(CCC(C4)O)C)O)C	KXGVEGMKQFWNSR-LLQZFEROSA-N	Lipids and lipid-like molecules	Steroids and steroid derivatives	Bile acids, alcohols and derivatives
65	11-Aminoundecanoic acid	155.71	3.91	[M-H]-	17083	201.172879	200.166	C11H23NO2	C(CCCCCN)CCCCC(=O)O	GUOSQNAUYHMCRU-UHFFFAOYSA-N	Lipids and lipid-like molecules	Fatty Acyls	Fatty acids and conjugates	Monomers
66	Rutin	233.54	3.803	[M-H]-	5280805	610.1533849	609.146	C27H30O16	CC1C(C(C(C(O1)OCC2C(C(C(C(O2)OC3=C(OC4=CC(=CC(=C4C3=O)O)O)C5=CC(=C(C=C5)O)O)O)O)O)O)O)O	IKGXIBQEEMLURG-NVPNHPEKSA-N	Phenylpropanoids and polyketides	Flavonoids	Flavonoid glycosides	Phenolics
67	Perfluorocapric acid	172.07	6.69	[M-H]-	9555	513.9673143	512.96	C10HF19O2	C(=O)(C(C(C(C(C(C(C(C(C(F)(F)F)(F)F)(F)F)(F)F)(F)F)(F)F)(F)F)(F)F)(F)F)O	PCIUEQPBYFRTEM-UHFFFAOYSA-N	Organohalogen compounds	Alkyl halides	Alkyl fluorides	PFAS
68	4-benzyl-2,6-ditert-butylphenol	184.51	7.654	[M-H]-	4651990	296.2140155	295.207	C21H28O	CC(C)(C)C1=CC(=CC(=C1O)C(C)(C)C)CC2=CC=CC=C2	ZAAQJFLUOUQAOG-UHFFFAOYSA-N	Benzenoids	Benzene and substituted derivatives	Diphenylmethanes	Antioxidants
69	Luteolin 7-glucoside	208.14	3.714	[M-H]-	5280637	448.1005615	447.093	C21H20O11	C1=CC(=C(C=C1C2=CC(=O)C3=C(C=C(C=C3O2)OC4C(C(C(C(O4)CO)O)O)O)O)O)O	PEFNSGRTCBGNAN-QNDFHXLGSA-N	Phenylpropanoids and polyketides	Flavonoids	Flavonoid glycosides	Phenolics
70	Myricitrin	197.02	3.675	[M-H]-	5281673	464.0954761	463.088	C21H20O12	CC1C(C(C(C(O1)OC2=C(OC3=CC(=CC(=C3C2=O)O)O)C4=CC(=C(C(=C4)O)O)O)O)O)O	DCYOADKBABEMIQ-OWMUPTOHSA-N	Phenylpropanoids and polyketides	Flavonoids	Flavonoid glycosides	Phenolics
71	Propyl GalIate	144.18	3.99	[M-H]-	4947	212.0684735	211.061	C10H12O5	CCCOC(=O)C1=CC(=C(C(=C1)O)O)O	ZTHYODDOHIVTJV-UHFFFAOYSA-N	Benzenoids	Benzene and substituted derivatives	Benzoic acids and derivatives	Phenolics
72	Dichlorophen	155.36	6.261	[M-H]-	3037	268.0057849	266.998	C13H10Cl2O2	C1=CC(=C(C=C1Cl)CC2=C(C=CC(=C2)Cl)O)O	MDNWOSOZYLHTCG-UHFFFAOYSA-N	Benzenoids	Benzene and substituted derivatives	Diphenylmethanes	Pesticides
73	2,3-Dihydroxybenzoic acid	120.05	2.944	[M-H]-	19	154.0266087	153.019	C7H6O4	C1=CC(=C(C(=C1)O)O)C(=O)O	GLDQAMYCGOIJDV-UHFFFAOYSA-N	Benzenoids	Benzene and substituted derivatives	Benzoic acids and derivatives
74	Irganox 1035	253.27	7.96	[M-H]-	64883	642.3954107	641.388	C38H58O6S	CC(C)(C)C1=CC(=CC(=C1O)C(C)(C)C)CCC(=O)OCCSCCOC(=O)CCC2=CC(=C(C(=C2)C(C)(C)C)O)C(C)(C)C	VFBJXXJYHWLXRM-UHFFFAOYSA-N	Benzenoids	Benzene and substituted derivatives	Phenylpropanes	Antioxidants
75	glycoursodeoxycholic acid	201.34	5.9	[M-H]-	12310288	449.3141235	448.307	C26H43NO5	CC(CCC(=O)NCC(=O)O)C1CCC2C1(CCC3C2C(CC4C3(CCC(C4)O)C)O)C	GHCZAUBVMUEKKP-XROMFQGDSA-N	Lipids and lipid-like molecules	Steroids and steroid derivatives	Bile acids, alcohols and derivatives
76	Cyasorb 2908	234.97	9.648	[M-H]-	94623	474.4072956	473.4	C31H54O3	CCCCCCCCCCCCCCCCOC(=O)C1=CC(=C(C(=C1)C(C)(C)C)O)C(C)(C)C	NZYMWGXNIUZYRC-UHFFFAOYSA-N	Benzenoids	Benzene and substituted derivatives	Benzoic acids and derivatives	UV stablizers
77	2-Phenylphenol	131.23	5.605	[M-H]-	7017	170.0731649	169.066	C12H10O	C1=CC=C(C=C1)C2=CC=CC=C2O	LLEMOWNGBBNAJR-UHFFFAOYSA-N	Benzenoids	Benzene and substituted derivatives	Biphenyls and derivatives
78	D-(+)-Trehalose	175.09	0.702	[M-H]-	7427	342.1162115	341.109	C12H22O11	C(C1C(C(C(C(O1)OC2C(C(C(C(O2)CO)O)O)O)O)O)O)O	HDTRYLNUVZCQOY-LIZSDCNHSA-N	Organic oxygen compounds	Organooxygen compounds	Carbohydrates and carbohydrate conjugates
79	Nonadecylic acid	187.26	8.487	[M-H]-	12591	298.2871805	297.28	C19H38O2	CCCCCCCCCCCCCCCCCCC(=O)O	ISYWECDDZWTKFF-UHFFFAOYSA-N	Lipids and lipid-like molecules	Fatty Acyls	Fatty acids and conjugates	Lubricant
80	Sebacic acid	144.19	4.882	[M-H]-	5192	202.1205091	201.113	C10H18O4	C(CCCCC(=O)O)CCCC(=O)O	CXMXRPHRNRROMY-UHFFFAOYSA-N	Lipids and lipid-like molecules	Fatty Acyls	Fatty acids and conjugates	Lubricant
81	1,3-Dimethyl 5-sulfoisophthalate	162.98	3.08	[M-H]-	67310	274.0147238	273.007	C10H10O7S	COC(=O)C1=CC(=CC(=C1)S(=O)(=O)O)C(=O)OC	HTXMGVTWXZBZNC-UHFFFAOYSA-N	Benzenoids	Benzene and substituted derivatives	Benzoic acids and derivatives
82	1,2,3,4,6-Pentagalloylglucose	292	3.327	[M-H]-	65238	940.1181811	939.111	C41H32O26	C1=C(C=C(C(=C1O)O)O)C(=O)OCC2C(C(C(C(O2)OC(=O)C3=CC(=C(C(=C3)O)O)O)OC(=O)C4=CC(=C(C(=C4)O)O)O)OC(=O)C5=CC(=C(C(=C5)O)O)O)OC(=O)C6=CC(=C(C(=C6)O)O)O	QJYNZEYHSMRWBK-NIKIMHBISA-N	Phenylpropanoids and polyketides	Tannins		Phenolics
83	Arbutin	172.99	0.729	[M-H]-	440936	272.0896029	271.082	C12H16O7	C1=CC(=CC=C1O)OC2C(C(C(C(O2)CO)O)O)O	BJRNKVDFDLYUGJ-RMPHRYRLSA-N	Organic oxygen compounds	Organooxygen compounds	Carbohydrates and carbohydrate conjugates	Phenolics
84	Ferulic acid	138.68	3.498	[M-H]-	445858	194.0579088	193.051	C10H10O4	COC1=C(C=CC(=C1)C=CC(=O)O)O	KSEBMYQBYZTDHS-HWKANZROSA-N	Phenylpropanoids and polyketides	Cinnamic acids and derivatives	Hydroxycinnamic acids and derivatives	Phenolics
85	Adipic acid	126.19	2.235	[M-H]-	196	146.0579088	145.051	C6H10O4	C(CCC(=O)O)CC(=O)O	WNLRTRBMVRJNCN-UHFFFAOYSA-N	Lipids and lipid-like molecules	Fatty Acyls	Fatty acids and conjugates	Adhesives
86	(+)-Lactose	176.62	0.701	[M-H]-	6134	342.1162115	341.109	C12H22O11	C(C1C(C(C(C(O1)OC2C(OC(C(C2O)O)O)CO)O)O)O)O	GUBGYTABKSRVRQ-DCSYEGIMSA-N	Organic oxygen compounds	Organooxygen compounds	Carbohydrates and carbohydrate conjugates
87	10,12-pentacosadiynoic acid	214.73	8.68	[M-H]-	538433	374.3184806	373.311	C25H42O2	CCCCCCCCCCCCC#CC#CCCCCCCCCC(=O)O	ZPUDRBWHCWYMQS-UHFFFAOYSA-N	Lipids and lipid-like molecules	Fatty Acyls	Fatty acids and conjugates
88	Linalool	154.42	5.14	[M-H]-	6549	154.1357652	153.128	C10H18O	CC(=CCCC(C)(C=C)O)C	CDOSHBSSFJOMGT-UHFFFAOYSA-N	Lipids and lipid-like molecules	Prenol lipids	Monoterpenoids
89	Bisphenol B	165.23	5.671	[M-H]-	66166	242.1306798	241.123	C16H18O2	CCC(C)(C1=CC=C(C=C1)O)C2=CC=C(C=C2)O	HTVITOHKHWFJKO-UHFFFAOYSA-N	Benzenoids	Benzene and substituted derivatives	Diphenylmethanes	Bisphenols
90	Morin	161.74	4.333	[M-H]-	5281670	302.0426527	301.035	C15H10O7	C1=CC(=C(C=C1O)O)C2=C(C(=O)C3=C(C=C(C=C3O2)O)O)O	YXOLAZRVSSWPPT-UHFFFAOYSA-N	Phenylpropanoids and polyketides	Flavonoids	Flavones	Phenolics
91	2,6-Dibromophenol	122.05	5.336	[M-H]-	11847	249.86289	248.856	C6H4Br2O	C1=CC(=C(C(=C1)Br)O)Br	SSIZLKDLDKIHEV-UHFFFAOYSA-N	Benzenoids	Phenols	Halophenols
92	6-Hydroxy-2-naphthoic acid	135.81	4.04	[M-H]-	85557	188.0473441	187.04	C11H8O3	C1=CC2=C(C=CC(=C2)O)C=C1C(=O)O	KAUQJMHLAFIZDU-UHFFFAOYSA-N	Benzenoids	Naphthalenes	Naphthalenecarboxylic acids and derivatives	Colorants
93	3,5-ditert-butyl-4-hydroxybenzaldehyde	162.72	6.537	[M-H]-	73219	234.1619799	233.155	C15H22O2	CC(C)(C)C1=CC(=CC(=C1O)C(C)(C)C)C=O	DOZRDZLFLOODMB-UHFFFAOYSA-N	Organic oxygen compounds	Organooxygen compounds	Carbonyl compounds	Antioxidants
94	Oleuropein	216.69	4.156	[M-H]-	5281544	540.1842911	539.177	C25H32O13	CC=C1C(C(=COC1OC2C(C(C(C(O2)CO)O)O)O)C(=O)OC)CC(=O)OCCC3=CC(=C(C=C3)O)O	RFWGABANNQMHMZ-ZCHJGGQASA-N	Lipids and lipid-like molecules	Prenol lipids	Terpene glycosides	Phenolics
95	L-ascorbic acid	126.36	0.7	[M-H]-	54670067	176.032088	175.025	C6H8O6	C(C(C1C(=C(C(=O)O1)O)O)O)O	CIWBSHSKHKDKBQ-JLAZNSOCSA-N	Organoheterocyclic compounds	Dihydrofurans	Furanones	Antioxidants
96	Myricetin	162.78	4.087	[M-H]-	5281672	318.0375673	317.03	C15H10O8	C1=C(C=C(C(=C1O)O)O)C2=C(C(=O)C3=C(C=C(C=C3O2)O)O)O	IKMDFBPHZNJCSN-UHFFFAOYSA-N	Phenylpropanoids and polyketides	Flavonoids	Flavones	Phenolics
97	Irganox 1098	259.11	7.379	[M-H]-	90004	636.4866085	635.479	C40H64N2O4	CC(C)(C)C1=CC(=CC(=C1O)C(C)(C)C)CCC(=O)NCCCCCCNC(=O)CCC2=CC(=C(C(=C2)C(C)(C)C)O)C(C)(C)C	OKOBUGCCXMIKDM-UHFFFAOYSA-N	Benzenoids	Benzene and substituted derivatives	Phenylpropanes	Antioxidants
98	Perfluorododecanoic acid	188.49	7.219	[M-H]-	67545	613.960927	612.954	C12HF23O2	C(=O)(C(C(C(C(C(C(C(C(C(C(C(F)(F)F)(F)F)(F)F)(F)F)(F)F)(F)F)(F)F)(F)F)(F)F)(F)F)(F)F)O	CXGONMQFMIYUJR-UHFFFAOYSA-N	Organohalogen compounds	Alkyl halides	Alkyl fluorides	PFAS
99	Linoleic acid	179.47	7.854	[M-H]-	5280450	280.2402303	279.233	C18H32O2	CCCCCC=CCC=CCCCCCCCC(=O)O	OYHQOLUKZRVURQ-HZJYTTRNSA-N	Lipids and lipid-like molecules	Fatty Acyls	Lineolic acids and derivatives	Lubricant
100	Quinic acid	133.22	0.731	[M-H]-	6508	192.0633881	191.056	C7H12O6	C1C(C(C(CC1(C(=O)O)O)O)O)O	AAWZDTNXLSGCEK-LNVDRNJUSA-N	Organic oxygen compounds	Organooxygen compounds	Alcohols and polyols	Phenolics
101	Lithocholic acid	209.67	7.434	[M-H]-	9903	376.2977451	375.29	C24H40O3	CC(CCC(=O)O)C1CCC2C1(CCC3C2CCC4C3(CCC(C4)O)C)C	SMEROWZSTRWXGI-HVATVPOCSA-N	Lipids and lipid-like molecules	Steroids and steroid derivatives	Bile acids, alcohols and derivatives
102	(-)-Epigallocatechin gallate	198.8	2.642	[M-H]-	65064	458.0849114	457.078	C22H18O11	C1C(C(OC2=CC(=CC(=C21)O)O)C3=CC(=C(C(=C3)O)O)O)OC(=O)C4=CC(=C(C(=C4)O)O)O	WMBWREPUVVBILR-WIYYLYMNSA-N	Phenylpropanoids and polyketides	Flavonoids	Flavans	Phenolics
103	3,4-Dihydroxybenzaldehyde	121.37	2.335	[M-H]-	8768	138.031694	137.024	C7H6O3	C1=CC(=C(C=C1C=O)O)O	IBGBGRVKPALMCQ-UHFFFAOYSA-N	Organic oxygen compounds	Organooxygen compounds	Carbonyl compounds
104	Nonafluorobutane-1-sulfonic acid	130.08	4.476	[M-H]-	67815	299.9502685	298.943	C4HF9O3S	C(C(C(F)(F)S(=O)(=O)O)(F)F)(C(F)(F)F)(F)F	JGTNAGYHADQMCM-UHFFFAOYSA-N	Organohalogen compounds	Alkyl halides	Alkyl fluorides	PFAS
105	4-nitro-phenol	119.8	3.71	[M-H]-	980	139.026943	138.02	C6H5NO3	C1=CC(=CC=C1[N+](=O)[O-])O	BTJIUGUIPKRLHP-UHFFFAOYSA-N	Benzenoids	Phenols	Nitrophenols
106	4-Hydroxybenzaldehyde	120.185	2.83	[M-H]-	126	122.0367794	121.029	C7H6O2	C1=CC(=CC=C1C=O)O	RGHHSNMVTDWUBI-UHFFFAOYSA-N	Organic oxygen compounds	Organooxygen compounds	Carbonyl compounds
107	2,5-Dihydroxybenzaldehyde	121.66	2.81	[M-H]-	70949	138.031694	137.024	C7H6O3	C1=CC(=C(C=C1O)C=O)O	CLFRCXCBWIQVRN-UHFFFAOYSA-N	Organic oxygen compounds	Organooxygen compounds	Carbonyl compounds
108	Furaneol	123.41	2.36	[M-H]-	19309	128.0473441	127.04	C6H8O3	CC1C(=O)C(=C(O1)C)O	INAXVXBDKKUCGI-UHFFFAOYSA-N	Organoheterocyclic compounds	Dihydrofurans	Furanones
109	4-Nitrobenzoic acid	124.58	4.1	[M-H]-	6108	167.0218576	166.015	C7H5NO4	C1=CC(=CC=C1C(=O)O)[N+](=O)[O-]	OTLNPYWUJOZPPA-UHFFFAOYSA-N	Benzenoids	Benzene and substituted derivatives	Benzoic acids and derivatives
110	1-naphthol	125.28	5.1	[M-H]-	7005	144.0575149	143.05	C10H8O	C1=CC=C2C(=C1)C=CC=C2O	KJCVRFUGPWSIIH-UHFFFAOYSA-N	Benzenoids	Naphthalenes	Naphthols and derivatives	Colorants
111	Tioxolone	125.365	4.04	[M-H]-	72139	167.9881152	166.981	C7H4O3S	C1=CC2=C(C=C1O)OC(=O)S2	SLYPOVJCSQHITR-UHFFFAOYSA-N	Benzenoids	Phenols	1-hydroxy-2-unsubstituted benzenoids
112	Trichlorophenol	126.905	6.12	[M-H]-	27582	195.924948	194.918	C6H3Cl3O	C1=CC(=C(C(=C1O)Cl)Cl)Cl	HSQFVBWFPBKHEB-UHFFFAOYSA-N	Benzenoids	Phenols	Halophenols
113	Citric acid	127.97	0.79	[M-H]-	311	192.0270026	191.02	C6H8O7	C(C(=O)O)C(CC(=O)O)(C(=O)O)O	KRKNYBCHXYNGOX-UHFFFAOYSA-N	Organic acids and derivatives	Carboxylic acids and derivatives	Tricarboxylic acids and derivatives
114	L-(+)-Tartaric acid	118.76	8.08	[M-H]-	444305	150.0164379	149.009	C4H6O6	C(C(C(=O)O)O)(C(=O)O)O	FEWJPZIEWOKRBE-JCYAYHJZSA-N	Organic oxygen compounds	Organooxygen compounds	Carbohydrates and carbohydrate conjugates
115	Sulfanilic acid	132.325	0.72	[M-H]-	8479	173.0146643	172.007	C6H7NO3S	C1=CC(=CC=C1N)S(=O)(=O)O	HVBSAKJJOYLTQU-UHFFFAOYSA-N	Benzenoids	Benzene and substituted derivatives	Benzenesulfonic acids and derivatives
116	Vitamin B6	133.23	0.77	[M-H]-	1054	169.0738932	168.067	C8H11NO3	CC1=NC=C(C(=C1O)CO)CO	LXNHXLLTXMVWPM-UHFFFAOYSA-N	Organoheterocyclic compounds	Pyridines and derivatives	Pyridoxines
117	Ac-Val-OH	135.26	2.47	[M-H]-	66789	159.0895433	158.082	C7H13NO3	CC(C)C(C(=O)O)NC(=O)C	IHYJTAOFMMMOPX-LURJTMIESA-N	Organic acids and derivatives	Carboxylic acids and derivatives	Amino acids, peptides, and analogues
118	Clioquinol	137.04	6.68	[M-H]-	2788	304.91044	303.903	C9H5ClINO	C1=CC2=C(C(=C(C=C2Cl)I)O)N=C1	QCDFBFJGMNKBDO-UHFFFAOYSA-N	Organoheterocyclic compounds	Quinolines and derivatives	Haloquinolines	Drugs
119	9-phenanthrol	138.005	6.06	[M-H]-	10229	194.0731649	193.066	C14H10O	C1=CC=C2C(=C1)C=C(C3=CC=CC=C23)O	DZKIUEHLEXLYKM-UHFFFAOYSA-N	Benzenoids	Phenanthrenes and derivatives	Phenanthrols
120	Resazurin	141.335	4.18	[M-H]-	11077	229.0375077	228.03	C12H7NO4	C1=CC2=C(C=C1O)OC3=CC(=O)C=CC3=[N+]2[O-]	PLXBWHJQWKZRKG-UHFFFAOYSA-N	Organoheterocyclic compounds	Benzoxazines	Phenoxazines	Colorants
121	1-hydroxypyrene	143.21	6.49	[M-H]-	21387	218.0731649	217.066	C16H10O	C1=CC2=C3C(=C1)C=CC4=C(C=CC(=C43)C=C2)O	BIJNHUAPTJVVNQ-UHFFFAOYSA-N	Benzenoids	Pyrenes
122	4-hydroxybenzophenone	143.935	5.02	[M-H]-	14347	198.0680796	197.061	C13H10O2	C1=CC=C(C=C1)C(=O)C2=CC=C(C=C2)O	NPFYZDNDJHZQKY-UHFFFAOYSA-N	Benzenoids	Benzene and substituted derivatives	Benzophenones	Photoinitiators
123	Solvent Yellow 7	144.295	6.01	[M-H]-	15529	198.0793129	197.072	C12H10N2O	C1=CC=C(C=C1)N=NC2=CC=C(C=C2)O	BEYOBVMPDRKTNR-UHFFFAOYSA-N	Organoheterocyclic compounds	Azobenzenes		Colorants
124	2,4-Dihydroxybenzophenone	146.075	5.45	[M-H]-	8572	214.0629942	213.056	C13H10O3	C1=CC=C(C=C1)C(=O)C2=C(C=C(C=C2)O)O	ZXDDPOHVAMWLBH-UHFFFAOYSA-N	Benzenoids	Benzene and substituted derivatives	Benzophenones	Photoinitiators
125	Captopril	148.115	3.33	[M-H]-	44093	217.0772645	216.07	C9H15NO3S	CC(CS)C(=O)N1CCCC1C(=O)O	FAKRSMQSSFJEIM-RQJHMYQMSA-N	Organic acids and derivatives	Carboxylic acids and derivatives	Amino acids, peptides, and analogues	Drugs
126	4-Morpholinepropanesulfonic acid	149.09	0.72	[M-H]-	70807	209.0721791	208.065	C7H15NO4S	C1COCCN1CCCS(=O)(=O)O	DVLFYONBTKHTER-UHFFFAOYSA-N	Organoheterocyclic compounds	Oxazinanes	Morpholines
127	Pyridoxal phosphate	149.57	0.81	[M-H]-	1051	247.024574	246.017	C8H10NO6P	CC1=NC=C(C(=C1O)C=O)COP(=O)(O)O	NGVDGCNFYWLIFO-UHFFFAOYSA-N	Organoheterocyclic compounds	Pyridines and derivatives	Pyridine carboxaldehydes	Drugs
128	2,2',4,4'-Tetrahydroxybenzophenone	150.51	4.32	[M-H]-	8571	246.0528234	245.046	C13H10O5	C1=CC(=C(C=C1O)O)C(=O)C2=C(C=C(C=C2)O)O	WXNRYSGJLQFHBR-UHFFFAOYSA-N	Benzenoids	Benzene and substituted derivatives	Benzophenones	Photoinitiators
129	Octylphosphonic Acid	152.435	5.68	[M-H]-	78452	194.1071815	193.1	C8H19O3P	CCCCCCCCP(=O)(O)O	NJGCRMAPOWGWMW-UHFFFAOYSA-N	Organic acids and derivatives	Organic phosphonic acids and derivatives	Organic phosphonic acids	Filler
130	Magneson	152.68	6.2	[M-H]-	6320	259.0593058	258.052	C12H9N3O4	C1=CC(=CC=C1N=NC2=C(C=C(C=C2)O)O)[N+](=O)[O-]	NGPGYVQZGRJHFJ-UHFFFAOYSA-N	Organoheterocyclic compounds	Azobenzenes		Colorants
131	Pinosylvin	153.47	5.26	[M-H]-	5280457	212.0837296	211.076	C14H12O2	C1=CC=C(C=C1)C=CC2=CC(=CC(=C2)O)O	YCVPRTHEGLPYPB-VOTSOKGWSA-N	Phenylpropanoids and polyketides	Stilbenes		Phenolics
132	Undecylenic acid	154.92	6.72	[M-H]-	5634	184.1463299	183.139	C11H20O2	C=CCCCCCCCCC(=O)O	FRPZMMHWLSIFAZ-UHFFFAOYSA-N	Lipids and lipid-like molecules	Fatty Acyls	Fatty acids and conjugates
133	Niflumic acid	157.26	6.39	[M-H]-	4488	282.061612	281.054	C13H9F3N2O2	C1=CC(=CC(=C1)NC2=C(C=CC=N2)C(=O)O)C(F)(F)F	JZFPYUNJRRFVQU-UHFFFAOYSA-N	Benzenoids	Benzene and substituted derivatives	Trifluoromethylbenzenes	Drugs
134	2'-Deoxyguanosine	157.595	0.79	[M-H]-	135398592	267.0967539	266.089	C10H13N5O4	C1C(C(OC1N2C=NC3=C2N=C(NC3=O)N)CO)O	YKBGVTZYEHREMT-KVQBGUIXSA-N	Nucleosides, nucleotides, and analogues	Purine nucleosides	Purine 2'-deoxyribonucleosides
135	12-Aminododecanoic acid	158.345	4.4	[M-H]-	69661	215.188529	214.181	C12H25NO2	C(CCCCCC(=O)O)CCCCCN	PBLZLIFKVPJDCO-UHFFFAOYSA-N	Lipids and lipid-like molecules	Fatty Acyls	Fatty acids and conjugates	Monomers
136	Cinchophen	161.01	5.38	[M-H]-	8593	249.0789786	248.072	C16H11NO2	C1=CC=C(C=C1)C2=NC3=CC=CC=C3C(=C2)C(=O)O	YTRMTPPVNRALON-UHFFFAOYSA-N	Organoheterocyclic compounds	Quinolines and derivatives	Phenylquinolines	Drugs
137	Alizarine Yellow R	161.215	6.42	[M-H]-	15588	287.0542204	286.047	C13H9N3O5	C1=CC(=CC=C1N=NC2=CC(=C(C=C2)O)C(=O)O)[N+](=O)[O-]	YVJPMMYYRNHJAU-UHFFFAOYSA-N	Organoheterocyclic compounds	Azobenzenes		Colorants
138	(-)-Chloramphenicol	167.185	3.79	[M-H]-	298	322.0123269	321.005	C11H12Cl2N2O5	C1=CC(=CC=C1C(C(CO)NC(=O)C(Cl)Cl)O)[N+](=O)[O-]	WIIZWVCIJKGZOK-UHFFFAOYSA-N	Benzenoids	Benzene and substituted derivatives	Nitrobenzenes	Drugs
139	3',5'-Bis(tert-butyl)-4'-hydroxyacetophenone	168.8	6.62	[M-H]-	616296	248.17763	247.17	C16H24O2	CC(=O)C1=CC(=C(C(=C1)C(C)(C)C)O)C(C)(C)C	WGJPGMJLARWHRK-UHFFFAOYSA-N	Organic oxygen compounds	Organooxygen compounds	Carbonyl compounds	Antioxidants
140	Fluorescein	175.31	4.92	[M-H]-	16850	332.0684735	331.061	C20H12O5	C1=CC=C2C(=C1)C(=O)OC23C4=C(C=C(C=C4)O)OC5=C3C=CC(=C5)O	GNBHRKFJIUUOQI-UHFFFAOYSA-N	Organoheterocyclic compounds	Benzopyrans	1-benzopyrans	Colorants
141	3-(3,5-Di-tert-butyl-4-hydroxyphenyl)propionic acid	175.565	6.55	[M-H]-	88389	278.1881947	277.181	C17H26O3	CC(C)(C)C1=CC(=CC(=C1O)C(C)(C)C)CCC(=O)O	WPMYUUITDBHVQZ-UHFFFAOYSA-N	Phenylpropanoids and polyketides	Phenylpropanoic acids		Antioxidants
142	pyritinol	175.895	2.2	[M-H]-	14190	368.0864495	367.079	C16H20N2O4S2	CC1=NC=C(C(=C1O)CO)CSSCC2=CN=C(C(=C2CO)O)C	SIXLXDIJGIWWFU-UHFFFAOYSA-N	Organoheterocyclic compounds	Pyridines and derivatives	Methylpyridines	Drugs
143	Amsonic acid	178.74	0.73	[M-H]-	5284378	370.0293285	369.022	C14H14N2O6S2	C1=CC(=C(C=C1N)S(=O)(=O)O)C=CC2=C(C=C(C=C2)N)S(=O)(=O)O	REJHVSOVQBJEBF-OWOJBTEDSA-N	Phenylpropanoids and polyketides	Stilbenes	Sulfonated stilbenes
144	Phenol red	181.895	4.17	[M-H]-	4766	354.0561947	353.049	C19H14O5S	C1=CC=C2C(=C1)C(OS2(=O)=O)(C3=CC=C(C=C3)O)C4=CC=C(C=C4)O	BELBBZDIHDAJOR-UHFFFAOYSA-N	Organoheterocyclic compounds	Benzofurans	Benzofuranones	Colorants
145	Tinuvin 326	185.35	8.73	[M-H]-	62531	315.1138399	314.107	C17H18ClN3O	CC1=CC(=C(C(=C1)N2N=C3C=CC(=CC3=N2)Cl)O)C(C)(C)C	OCWYEMOEOGEQAN-UHFFFAOYSA-N	Organoheterocyclic compounds	Azoles	Triazoles	UV stablizers
146	4-(Dodecyloxy)benzoic acid	186.83	7.96	[M-H]-	75330	306.2194948	305.212	C19H30O3	CCCCCCCCCCCCOC1=CC=C(C=C1)C(=O)O	ALQLYJHDBAKLBB-UHFFFAOYSA-N	Benzenoids	Benzene and substituted derivatives	Benzoic acids and derivatives
147	Pamoic acid	187.15	6.59	[M-H]-	8546	388.0946882	387.087	C23H16O6	C1=CC=C2C(=C1)C=C(C(=C2CC3=C(C(=CC4=CC=CC=C43)C(=O)O)O)O)C(=O)O	WLJNZVDCPSBLRP-UHFFFAOYSA-N	Benzenoids	Naphthalenes	Naphthalenecarboxylic acids and derivatives
148	(?)-Riboflavin	190.435	3.13	[M-H]-	1072	376.1382844	375.131	C17H20N4O6	CC1=CC2=C(C=C1C)N(C3=NC(=O)NC(=O)C3=N2)CC(C(C(CO)O)O)O	AUNGANRZJHBGPY-UHFFFAOYSA-N	Organoheterocyclic compounds	Pteridines and derivatives	Alloxazines and isoalloxazines
149	Bisphenol F Bis(2,3-dihydroxypropyl) Ether	190.85	4.78	[M-H]-	3928015	348.1572885	347.15	C19H24O6	C1=CC(=CC=C1CC2=CC=C(C=C2)OCC(CO)O)OCC(CO)O	VGJRHUPDMVWBFM-UHFFFAOYSA-N	Benzenoids	Benzene and substituted derivatives	Diphenylmethanes	Bisphenols
150	Folic acid	191.49	2.59	[M-H]-	135398658	441.1396814	440.132	C19H19N7O6	C1=CC(=CC=C1C(=O)NC(CCC(=O)O)C(=O)O)NCC2=CN=C3C(=N2)C(=O)NC(=N3)N	OVBPIULPVIDEAO-LBPRGKRZSA-N	Organic acids and derivatives	Carboxylic acids and derivatives	Amino acids, peptides, and analogues	Drugs
151	Corticosterone	187.93	5.38	[M-H]-	5753	346.2144094	345.207	C21H30O4	CC12CCC(=O)C=C1CCC3C2C(CC4(C3CCC4C(=O)CO)C)O	OMFXVFTZEKFJBZ-HJTSIMOOSA-N	Lipids and lipid-like molecules	Steroids and steroid derivatives	Hydroxysteroids
152	Prednisone	193.38	4.74	[M-H]-	5865	358.1780239	357.171	C21H26O5	CC12CC(=O)C3C(C1CCC2(C(=O)CO)O)CCC4=CC(=O)C=CC34C	XOFYZVNMUHMLCC-ZPOLXVRWSA-N	Lipids and lipid-like molecules	Steroids and steroid derivatives	Hydroxysteroids	Drugs
153	cresol red	193.895	4.92	[M-H]-	73013	382.0874948	381.08	C21H18O5S	CC1=C(C=CC(=C1)C2(C3=CC=CC=C3S(=O)(=O)O2)C4=CC(=C(C=C4)O)C)O	OBRMNDMBJQTZHV-UHFFFAOYSA-N	Organoheterocyclic compounds	Benzofurans	Benzofuranones	Colorants
154	Bumetanide	194.375	5.49	[M-H]-	2471	364.1092929	363.102	C17H20N2O5S	CCCCNC1=C(C(=CC(=C1)C(=O)O)S(=O)(=O)N)OC2=CC=CC=C2	MAEIEVLCKWDQJH-UHFFFAOYSA-N	Benzenoids	Benzene and substituted derivatives	Diphenylethers	Drugs
155	Dexamethasone	195.065	5.33	[M-H]-	5743	392.1999022	391.193	C22H29FO5	CC1CC2C3CCC4=CC(=O)C=CC4(C3(C(CC2(C1(C(=O)CO)O)C)O)F)C	UREBDLICKHMUKA-CXSFZGCWSA-N	Lipids and lipid-like molecules	Steroids and steroid derivatives	Hydroxysteroids	Drugs
156	4,4'-Thiobis(2-(tert-butyl)-5-methylphenol)	196.25	7.13	[M-H]-	7308	358.1966514	357.189	C22H30O2S	CC1=CC(=C(C=C1SC2=CC(=C(C=C2C)O)C(C)(C)C)C(C)(C)C)O	HXIQYSLFEXIOAV-UHFFFAOYSA-N	Organosulfur compounds	Thioethers	Aryl thioethers	Antioxidants
157	Sulfasalazine	198.195	5.08	[M-H]-	5339	398.0684907	397.061	C18H14N4O5S	C1=CC=NC(=C1)NS(=O)(=O)C2=CC=C(C=C2)N=NC3=CC(=C(C=C3)O)C(=O)O	NCEXYHBECQHGNR-UHFFFAOYSA-N	Organoheterocyclic compounds	Azobenzenes		Drugs
158	2,2'-methylenebis(6-tert-butyl-4-methylphenol)	200.03	7.65	[M-H]-	8398	340.2402303	339.233	C23H32O2	CC1=CC(=C(C(=C1)C(C)(C)C)O)CC2=C(C(=CC(=C2)C)C(C)(C)C)O	KGRVJHAUYBGFFP-UHFFFAOYSA-N	Benzenoids	Benzene and substituted derivatives	Diphenylmethanes	Antioxidants
159	Glycodeoxycholic acid	201.325	6.72	[M-H]-	3035026	449.3141235	448.307	C26H43NO5	CC(CCC(=O)NCC(=O)O)C1CCC2C1(C(CC3C2CCC4C3(CCC(C4)O)C)O)C	WVULKSPCQVQLCU-BUXLTGKBSA-N	Lipids and lipid-like molecules	Steroids and steroid derivatives	Bile acids, alcohols and derivatives
160	Glycocholic acid	204.21	6.24	[M-H]-	10140	465.3090381	464.302	C26H43NO6	CC(CCC(=O)NCC(=O)O)C1CCC2C1(C(CC3C2C(CC4C3(CCC(C4)O)C)O)O)C	RFDAIACWWDREDC-FRVQLJSFSA-N	Lipids and lipid-like molecules	Steroids and steroid derivatives	Bile acids, alcohols and derivatives
161	Bisphenol A (3-chloro-2-hydroxypropyl) (2,3-dihydroxypropyl) ether	205.465	5.9	[M-H]-	4166922	394.1547017	393.147	C21H27ClO5	CC(C)(C1=CC=C(C=C1)OCC(CO)O)C2=CC=C(C=C2)OCC(CCl)O	HDTYUHNZRYZEEB-UHFFFAOYSA-N	Benzenoids	Benzene and substituted derivatives	Diphenylmethanes	Bisphenols
162	Cholic acid	205.955	6.64	[M-H]-	221493	408.2875744	407.28	C24H40O5	CC(CCC(=O)O)C1CCC2C1(C(CC3C2C(CC4C3(CCC(C4)O)C)O)O)C	BHQCQFFYRZLCQQ-OELDTZBJSA-N	Lipids and lipid-like molecules	Steroids and steroid derivatives	Bile acids, alcohols and derivatives
163	N-(4-Hydroxyphenyl)stearamide	208.005	8.05	[M-H]-	7689	375.3137296	374.306	C24H41NO2	CCCCCCCCCCCCCCCCCC(=O)NC1=CC=C(C=C1)O	YASWBJXTHOXPGK-UHFFFAOYSA-N	Benzenoids	Benzene and substituted derivatives	Anilides	Antioxidants
164	bromocresol purple	208.21	5.74	[M-H]-	8273	537.90852	536.901	C21H16Br2O5S	CC1=CC(=CC(=C1O)Br)C2(C3=CC=CC=C3S(=O)(=O)O2)C4=CC(=C(C(=C4)C)O)Br	ABIUHPWEYMSGSR-UHFFFAOYSA-N	Organoheterocyclic compounds	Benzofurans	Benzofuranones	Colorants
165	Bisphenol A bis(3-chloro-2-hydroxypropyl) ether	208.22	6.51	[M-H]-	3479589	412.1208147	411.114	C21H26Cl2O4	CC(C)(C1=CC=C(C=C1)OCC(CCl)O)C2=CC=C(C=C2)OCC(CCl)O	PTCFDJRJOGPUFE-UHFFFAOYSA-N	Benzenoids	Benzene and substituted derivatives	Diphenylmethanes	Bisphenols
166	Ursodeoxycholic acid	208.27	6.38	[M-H]-	31401	392.2926598	391.285	C24H40O4	CC(CCC(=O)O)C1CCC2C1(CCC3C2C(CC4C3(CCC(C4)O)C)O)C	RUDATBOHQWOJDD-UZVSRGJWSA-N	Lipids and lipid-like molecules	Steroids and steroid derivatives	Bile acids, alcohols and derivatives
167	Dehydrocholic acid	208.37	5.19	[M-H]-	6674	402.2406242	401.233	C24H34O5	CC(CCC(=O)O)C1CCC2C1(C(=O)CC3C2C(=O)CC4C3(CCC(=O)C4)C)C	OHXPGWPVLFPUSM-KLRNGDHRSA-N	Lipids and lipid-like molecules	Steroids and steroid derivatives	Bile acids, alcohols and derivatives
168	2,2'-Methylenebis(6-tert-butyl-4-ethylphenol)	208.9	7.83	[M-H]-	6928	368.2715304	367.264	C25H36O2	CCC1=CC(=C(C(=C1)C(C)(C)C)O)CC2=C(C(=CC(=C2)CC)C(C)(C)C)O	GPNYZBKIGXGYNU-UHFFFAOYSA-N	Benzenoids	Benzene and substituted derivatives	Diphenylmethanes	Antioxidants
169	Chenodeoxycholic acid	209.605	7.09	[M-H]-	10133	392.2926598	391.285	C24H40O4	CC(CCC(=O)O)C1CCC2C1(CCC3C2C(CC4C3(CCC(C4)O)C)O)C	RUDATBOHQWOJDD-BSWAIDMHSA-N	Lipids and lipid-like molecules	Steroids and steroid derivatives	Bile acids, alcohols and derivatives
170	Bromophenol Blue	212.35	5.95	[M-H]-	8272	665.69824	664.691	C19H10Br4O5S	C1=CC=C2C(=C1)C(OS2(=O)=O)(C3=CC(=C(C(=C3)Br)O)Br)C4=CC(=C(C(=C4)Br)O)Br	UDSAIICHUKSCKT-UHFFFAOYSA-N	Organoheterocyclic compounds	Benzofurans	Benzofuranones	Colorants
171	Bromocresol Green	214.86	6.01	[M-H]-	6451	693.72955	692.722	C21H14Br4O5S	CC1=C(C(=C(C=C1C2(C3=CC=CC=C3S(=O)(=O)O2)C4=CC(=C(C(=C4C)Br)O)Br)Br)O)Br	FRPHFZCDPYBUAU-UHFFFAOYSA-N	Organoheterocyclic compounds	Benzofurans	Benzofuranones	Colorants
172	Bromothymol blue	225.81	6.61	[M-H]-	6450	622.00242	620.995	C27H28Br2O5S	CC1=C(C=C(C(=C1Br)O)C(C)C)C2(C3=CC=CC=C3S(=O)(=O)O2)C4=C(C(=C(C(=C4)C(C)C)O)Br)C	NUHCTOLBWMJMLX-UHFFFAOYSA-N	Organoheterocyclic compounds	Benzofurans	Benzofuranones	Colorants
173	Enoxolone	227.91	7.32	[M-H]-	10114	470.3396099	469.332	C30H46O4	CC1(C2CCC3(C(C2(CCC1O)C)C(=O)C=C4C3(CCC5(C4CC(CC5)(C)C(=O)O)C)C)C)C	MPDGHEJMBKOTSU-YKLVYJNSSA-N	Lipids and lipid-like molecules	Prenol lipids	Triterpenoids
174	Irganox 1024	242.41	7.25	[M-H]-	61916	552.3927081	551.385	C34H52N2O4	CC(C)(C)C1=CC(=CC(=C1O)C(C)(C)C)CCC(=O)NNC(=O)CCC2=CC(=C(C(=C2)C(C)(C)C)O)C(C)(C)C	HCILJBJJZALOAL-UHFFFAOYSA-N	Benzenoids	Benzene and substituted derivatives	Phenylpropanes	Antioxidants
175	(-)-Erythromycin	271.37	4.91	[M-H]-	12560	733.4612412	732.454	C37H67NO13	CCC1C(C(C(C(=O)C(CC(C(C(C(C(C(=O)O1)C)OC2CC(C(C(O2)C)O)(C)OC)C)OC3C(C(CC(O3)C)N(C)C)O)(C)O)C)C)O)(C)O	ULGZDMOVFRHVEP-RWJQBGPGSA-N	Organic oxygen compounds	Organooxygen compounds	Carbohydrates and carbohydrate conjugates
176	Ellagic acid	149.78	3.93	[M-H]-	5281855	302.00626715	300.999	C14H6O8	C1=C2C3=C(C(=C1O)O)OC(=O)C4=CC(=C(C(=C43)OC2=O)O)O	AFSDNFLWKVMVRB-UHFFFAOYSA-N	Phenylpropanoids and polyketides	Tannins	Hydrolyzable tannins	Phenolics
177	Quercetin 3-galactoside	198.33	3.77	[M-H]-	5281643	464.09547607	463.088	C21H20O12	C1=CC(=C(C=C1C2=C(C(=O)C3=C(C=C(C=C3O2)O)O)OC4C(C(C(C(O4)CO)O)O)O)O)O	OVSQVDMCBVZWGM-DTGCRPNFSA-N	Phenylpropanoids and polyketides	Flavonoids	Flavonoid glycosides	Phenolics
178	N-ethylperfluorooctane sulfonamidoacetic acid	193.19	6.93	[M-H]-	18134	584.9902577	583.983	C12H8F17NO4S	CCN(CC(=O)O)S(=O)(=O)C(C(C(C(C(C(C(C(F)(F)F)(F)F)(F)F)(F)F)(F)F)(F)F)(F)F)(F)F	CKRXVVGETMYFIO-UHFFFAOYSA-N	Organohalogen compounds	Alkyl halides	Alkyl fluorides	PFAS
179	N-methylperfluorooctane sulfonamidoacetic acid	189.24	6.71	[M-H]-	22286931	570.9746076	569.967	C11H6F17NO4S	CN(CC(=O)O)S(=O)(=O)C(C(C(C(C(C(C(C(F)(F)F)(F)F)(F)F)(F)F)(F)F)(F)F)(F)F)(F)F	QNDHIRFIMVNHBN-UHFFFAOYSA-N	Organohalogen compounds	Alkyl halides	Alkyl fluorides	PFAS
180	1H,1H,2H,2H-Perfluorohexanesulphonic acid	147.1	3.83	[M-H]-	20734543	327.98156865	326.974	C6H5F9O3S	C(CS(=O)(=O)O)C(C(C(C(F)(F)F)(F)F)(F)F)(F)F	TXGIGTRUEITPSC-UHFFFAOYSA-N	Organic acids and derivatives	Organic sulfonic acids and derivatives	Organosulfonic acids and derivatives	PFAS
181	perfluoropentanesulfonic acid	137.92	4.5	[M-H]-	75922	349.94707485	348.94	C5HF11O3S	C(C(C(F)(F)F)(F)F)(C(C(F)(F)S(=O)(=O)O)(F)F)(F)F	ACEKLXZRZOWKRY-UHFFFAOYSA-N	Organohalogen compounds	Alkyl halides	Alkyl fluorides	PFAS
182	PFOS-013S	181.91	6.44	[M-H]-	3016044	527.9687939	526.961	C10H5F17O3S	C(CS(=O)(=O)O)C(C(C(C(C(C(C(C(F)(F)F)(F)F)(F)F)(F)F)(F)F)(F)F)(F)F)(F)F	ALVYVCQIFHTIRD-UHFFFAOYSA-N	Organic acids and derivatives	Organic sulfonic acids and derivatives	Organosulfonic acids and derivatives	PFAS
183	Acid orange 8	184.5	5.62	[M-H]-	22117	342.06742811	341.06	C17H14N2O4S	CC1=C(C=CC(=C1)S(=O)(=O)O)N=NC2=C(C=CC3=CC=CC=C32)O	FEACTMUAXQJDBH-UHFFFAOYSA-N	Benzenoids	Naphthalenes	Naphthols and derivatives	Colorants
184	acid yellow 17	226.05	3.35	[M-H]-	22843	505.9524465	504.945	C16H12Cl2N4O7S2	CC1=NN(C(=O)C1N=NC2=CC=C(C=C2)S(=O)(=O)O)C3=CC(=C(C=C3Cl)S(=O)(=O)O)Cl	DWYWPBYWDAZKNX-UHFFFAOYSA-N	Organic acids and derivatives	Carboxylic acids and derivatives	Amino acids, peptides, and analogues	Colorants
185	acid red 73	228.2	5.09	[M-H]-	21520	512.04604121	511.039	C22H16N4O7S2	C1=CC=C(C=C1)N=NC2=CC=C(C=C2)N=NC3=C(C=CC4=CC(=CC(=C43)S(=O)(=O)O)S(=O)(=O)O)O	PIEQFSVTZMAUJA-UHFFFAOYSA-N	Benzenoids	Naphthalenes	Naphthalene sulfonic acids and derivatives	Colorants
186	Erythrosin B	210.91	6.44	[M-H]-	3259	835.6551	834.648	C20H8I4O5	C1=CC=C2C(=C1)C(=O)OC23C4=CC(=C(C(=C4OC5=C(C(=C(C=C35)I)O)I)I)O)I	OALHHIHQOFIMEF-UHFFFAOYSA-N	Organoheterocyclic compounds	Benzopyrans	1-benzopyrans	Colorants
187	2,6-Dichloroindophenol	151.69	5.43	[M-H]-	13726	266.9853839	265.978	C12H7Cl2NO2	C1=CC(=O)C=CC1=NC2=CC(=C(C(=C2)Cl)O)Cl	FBWADIKARMIWNM-UHFFFAOYSA-N	Benzenoids	Benzene and substituted derivatives	Halobenzenes	Colorants
188	Allura Red AC	212.51	3.33	[M-H]-	33259	452.03480782	451.028	C18H16N2O8S2	CC1=CC(=C(C=C1S(=O)(=O)O)OC)N=NC2=C(C=CC3=C2C=CC(=C3)S(=O)(=O)O)O	UQWIHFJXDRNUDP-UHFFFAOYSA-N	Benzenoids	Naphthalenes	Naphthalene sulfonic acids and derivatives	Colorants
189	Sunset Yellow FCF	198.98	2.82	[M-H]-	17731	408.00859307	407.001	C16H12N2O7S2	C1=CC(=CC=C1N=NC2=C(C=CC3=C2C=CC(=C3)S(=O)(=O)O)O)S(=O)(=O)O	KEYWXKLGZZGHMT-UHFFFAOYSA-N	Benzenoids	Naphthalenes	Naphthalene sulfonic acids and derivatives	Colorants
190	Benzenesulfonic Acid, 4-[[4-(Dimethylamino)Phenyl]Azo]-	182.8	4.56	[M-H]-	11037	305.08341252	304.076	C14H15N3O3S	CN(C)C1=CC=C(C=C1)N=NC2=CC=C(C=C2)S(=O)(=O)O	IETWCRRCPURZOC-UHFFFAOYSA-N	Organoheterocyclic compounds	Azobenzenes		Colorants

## Sheet: Others
No.	name	TWCCSN2	RT	adduct	PubChem CID	MonoisotopicMass	m/z	MolecularFormula	CanonicalSMILES	InChIKey	Super class	Class	Subclass	Use
1	Quercetin	172.96	4.614	+HCOO	5280343	302.043	347.041	C15H10O7	C1=CC(=C(C=C1C2=C(C(=O)C3=C(C=C(C=C3O2)O)O)O)O)O	REFJWTPEDVJJIY-UHFFFAOYSA-N	Phenylpropanoids and polyketides	Flavonoids	Flavones	Phenolics
2	Cholic acid	206.78	6.636	+HCOO	221493	408.288	453.286	C24H40O5	CC(CCC(=O)O)C1CCC2C1(C(CC3C2C(CC4C3(CCC(C4)O)C)O)O)C	BHQCQFFYRZLCQQ-OELDTZBJSA-N	Lipids and lipid-like molecules	Steroids and steroid derivatives	Bile acids, alcohols and derivatives
3	(-)-Erythromycin	267.21	4.91	+HCOO	12560	733.461	778.459	C37H67NO13	CCC1C(C(C(C(=O)C(CC(C(C(C(C(C(=O)O1)C)OC2CC(C(C(O2)C)O)(C)OC)C)OC3C(C(CC(O3)C)N(C)C)O)(C)O)C)C)O)(C)O	ULGZDMOVFRHVEP-RWJQBGPGSA-N	Organic oxygen compounds	Organooxygen compounds	Carbohydrates and carbohydrate conjugates
4	Hyodeoxycholic acid	202.05	6.555	+HCOO	5283820	392.293	437.291	C24H40O4	CC(CCC(=O)O)C1CCC2C1(CCC3C2CC(C4C3(CCC(C4)O)C)O)C	DGABKXLVXPYZII-SIBKNCMHSA-N	Lipids and lipid-like molecules	Steroids and steroid derivatives	Bile acids, alcohols and derivatives
5	2,3,6-Trimethylphenol	142.2	4.57	+HCOO	17016	136.089	181.087	C9H12O	CC1=C(C(=C(C=C1)C)O)C	QQOMQLYQAXGHSU-UHFFFAOYSA-N	Benzenoids	Phenols	Cresols	Monomers
6	4,4-(4,4-Isopropylidenediphenoxy)bis(phthalic anhydride)	244.36	6.88	+HCOO	94483	520.116	565.114	C31H20O8	CC(C)(C1=CC=C(C=C1)OC2=CC3=C(C=C2)C(=O)OC3=O)C4=CC=C(C=C4)OC5=CC6=C(C=C5)C(=O)OC6=O	MQAHXEQUBNDFGI-UHFFFAOYSA-N	Benzenoids	Benzene and substituted derivatives	Diphenylmethanes	Bisphenols
7	Glycitein 7-O-glucoside	224.58	3.32	+HCOO	187808	446.121	491.119	C22H22O10	COC1=C(C=C2C(=C1)C(=O)C(=CO2)C3=CC=C(C=C3)O)OC4C(C(C(C(O4)CO)O)O)O	OZBAVEKZGSOMOJ-MIUGBVLSSA-N	Phenylpropanoids and polyketides	Isoflavonoids	Isoflavonoid O-glycosides	Phenolics
8	Cinnamaldehyde	135.66	5.51	+HCOO	637511	132.058	177.056	C9H8O	C1=CC=C(C=C1)C=CC=O	KJPRLNWUNMBNBZ-QPJJXVBHSA-N	Phenylpropanoids and polyketides	Cinnamaldehydes
9	Phenol	121.69	0.838	+HCOO	996	94.0419	139.04	C6H6O	C1=CC=C(C=C1)O	ISWSIDIOOBJBQZ-UHFFFAOYSA-N	Benzenoids	Phenols	1-hydroxy-4-unsubstituted benzenoids
10	12-Aminododecanolactam	163.64	5.5	+HCOO	13690	197.178	242.176	C12H23NO	C1CCCCCC(=O)NCCCCC1	JHWNWJKBPDFINM-UHFFFAOYSA-N	Phenylpropanoids and polyketides	Macrolactams		Monomers
11	N,N-(Hexane-1,6-diyl)bis(N-(2,2,6,6-tetramethylpiperidin-4-yl)formamide)	235.04	2.21	+HCOO	14419064	450.393	495.392	C26H50N4O2	CC1(CC(CC(N1)(C)C)N(CCCCCCN(C=O)C2CC(NC(C2)(C)C)(C)C)C=O)C	UONLDZHKYCFZRW-UHFFFAOYSA-N	Organoheterocyclic compounds	Piperidines		UV stablizers
12	2,4,5-Trimethylbenzaldehyde	145.22	5.51	+HCOO	22013	148.089	193.087	C10H12O	CC1=CC(=C(C=C1C)C=O)C	LROJZZICACKNJL-UHFFFAOYSA-N	Benzenoids	Benzene and substituted derivatives	Benzoyl derivatives
13	Tris(4-tert-butyl-3-hydroxy-2,6-dimethylbenzyl) isocyanurate	275.37	7.97	+HCOO	93221	699.425	744.423	C42H57N3O6	CC1=CC(=C(C(=C1CN2C(=O)N(C(=O)N(C2=O)CC3=C(C(=C(C=C3C)C(C)(C)C)O)C)CC4=C(C(=C(C=C4C)C(C)(C)C)O)C)C)O)C(C)(C)C	XYXJKPCGSGVSBO-UHFFFAOYSA-N	Benzenoids	Benzene and substituted derivatives	Xylenes	Antioxidants
14	Docusate sodium	227.31	7.76	+HCOO	23673837	444.216	489.214	C20H37NaO7S	CCCCC(CC)COC(=O)CC(C(=O)OCC(CC)CCCC)S(=O)(=O)[O-].[Na+]	APSBXTVYXVQYAB-UHFFFAOYSA-M	Lipids and lipid-like molecules	Fatty Acyls	Fatty acid esters
15	Bisphenol A (3-chloro-2-hydroxypropyl) (2,3-dihydroxypropyl) ether	206.15	5.897	+HCOO	4166922	394.155	439.153	C21H27ClO5	CC(C)(C1=CC=C(C=C1)OCC(CO)O)C2=CC=C(C=C2)OCC(CCl)O	HDTYUHNZRYZEEB-UHFFFAOYSA-N	Benzenoids	Benzene and substituted derivatives	Diphenylmethanes	Bisphenols
16	Dexamethasone	195.08	5.333	+HCOO	5743	392.2	437.198	C22H29FO5	CC1CC2C3CCC4=CC(=O)C=CC4(C3(C(CC2(C1(C(=O)CO)O)C)O)F)C	UREBDLICKHMUKA-CXSFZGCWSA-N	Lipids and lipid-like molecules	Steroids and steroid derivatives	Hydroxysteroids	Drugs
17	3-(3,5-Di-tert-butyl-4-hydroxyphenyl)propionic acid	186.91	6.551	+HCOO	88389	278.188	323.186	C17H26O3	CC(C)(C)C1=CC(=CC(=C1O)C(C)(C)C)CCC(=O)O	WPMYUUITDBHVQZ-UHFFFAOYSA-N	Phenylpropanoids and polyketides	Phenylpropanoic acids		Antioxidants
18	Dimethyl 2,6-naphthalenedicarboxylate	171.97	7.28	+HCOO	61225	244.074	289.072	C14H12O4	COC(=O)C1=CC2=C(C=C1)C=C(C=C2)C(=O)OC	GYUVMLBYMPKZAZ-UHFFFAOYSA-N	Benzenoids	Naphthalenes	Naphthalenecarboxylic acids and derivatives	Monomers
19	Eugenol	148.08	5.19	+HCOO	3314	164.084	209.082	C10H12O2	COC1=C(C=CC(=C1)CC=C)O	RRAFCDWBNXTKKO-UHFFFAOYSA-N	Benzenoids	Phenols	Methoxyphenols
20	Lauryl acrylate	176.71	6.88	+HCOO	75084	240.209	285.207	C15H28O2	CCCCCCCCCCCCOC(=O)C=C	PBOSTUDLECTMNL-UHFFFAOYSA-N	Lipids and lipid-like molecules	Fatty Acyls	Fatty alcohol esters	Adhesives
21	Kaempferol	169.5	5.033	+HCOO	5280863	286.048	331.046	C15H10O6	C1=CC(=CC=C1C2=C(C(=O)C3=C(C=C(C=C3O2)O)O)O)O	IYRMWMYZSQPJKC-UHFFFAOYSA-N	Phenylpropanoids and polyketides	Flavonoids	Flavones	Phenolics
22	Prednisone	193.52	4.745	+HCOO	5865	358.178	403.176	C21H26O5	CC12CC(=O)C3C(C1CCC2(C(=O)CO)O)CCC4=CC(=O)C=CC34C	XOFYZVNMUHMLCC-ZPOLXVRWSA-N	Lipids and lipid-like molecules	Steroids and steroid derivatives	Hydroxysteroids	Drugs
23	Mesitaldehyde	145.22	5.51	+HCOO	10254	148.089	193.087	C10H12O	CC1=CC(=C(C(=C1)C)C=O)C	HIKRJHFHGKZKRI-UHFFFAOYSA-N	Benzenoids	Benzene and substituted derivatives	Benzoyl derivatives
24	Sucrose	177.09	0.724	+HCOO	5988	342.116	387.114	C12H22O11	C(C1C(C(C(C(O1)OC2(C(C(C(O2)CO)O)O)CO)O)O)O)O	CZMRCDWAGMRECN-UGDNZRGBSA-N	Organic oxygen compounds	Organooxygen compounds	Carbohydrates and carbohydrate conjugates
25	Bisphenol F Bis(2,3-dihydroxypropyl) ether	190.68	4.778	+HCOO	3928015	348.157	393.155	C19H24O6	C1=CC(=CC=C1CC2=CC=C(C=C2)OCC(CO)O)OCC(CO)O	VGJRHUPDMVWBFM-UHFFFAOYSA-N	Benzenoids	Benzene and substituted derivatives	Diphenylmethanes	Bisphenols
26	1-phenyl-2-butanone	144.04	5.53	+HCOO	13879	148.089	193.087	C10H12O	CCC(=O)CC1=CC=CC=C1	GKDLTXYXODKDEA-UHFFFAOYSA-N	Benzenoids	Benzene and substituted derivatives
27	D-(+)-Trehalose	176.44	0.702	+HCOO	7427	342.116	387.114	C12H22O11	C(C1C(C(C(C(O1)OC2C(C(C(C(O2)CO)O)O)O)O)O)O)O	HDTRYLNUVZCQOY-LIZSDCNHSA-N	Organic oxygen compounds	Organooxygen compounds	Carbohydrates and carbohydrate conjugates
28	Aflatoxin B1	182.46	5.54	+HCOO	186907	312.063	357.062	C17H12O6	COC1=C2C3=C(C(=O)CC3)C(=O)OC2=C4C5C=COC5OC4=C1	OQIQSTLJSLGHID-WNWIJWBNSA-N	Phenylpropanoids and polyketides	Coumarins and derivatives	Furanocoumarins	Mycotoxins
29	Corticosterone	191.6	5.383	+HCOO	5753	346.214	391.213	C21H30O4	CC12CCC(=O)C=C1CCC3C2C(CC4(C3CCC4C(=O)CO)C)O	OMFXVFTZEKFJBZ-HJTSIMOOSA-N	Lipids and lipid-like molecules	Steroids and steroid derivatives	Hydroxysteroids
30	(+)-Lactose	179.96	0.701	+HCOO	6134	342.116	387.114	C12H22O11	C(C1C(C(C(C(O1)OC2C(OC(C(C2O)O)O)CO)O)O)O)O	GUBGYTABKSRVRQ-DCSYEGIMSA-N	Organic oxygen compounds	Organooxygen compounds	Carbohydrates and carbohydrate conjugates
31	Linalool	148.95	4.631	+HCOO	6549	154.136	199.134	C10H18O	CC(=CCCC(C)(C=C)O)C	CDOSHBSSFJOMGT-UHFFFAOYSA-N	Lipids and lipid-like molecules	Prenol lipids	Monoterpenoids
32	Arbutin	171.18	1.201	+HCOO	440936	272.09	317.088	C12H16O7	C1=CC(=CC=C1O)OC2C(C(C(C(O2)CO)O)O)O	BJRNKVDFDLYUGJ-RMPHRYRLSA-N	Organic oxygen compounds	Organooxygen compounds	Carbohydrates and carbohydrate conjugates	Phenolics
33	Bisphenol A bis(3-chloro-2-hydroxypropyl) ether	209.36	6.508	+HCOO	3479589	412.121	457.119	C21H26Cl2O4	CC(C)(C1=CC=C(C=C1)OCC(CCl)O)C2=CC=C(C=C2)OCC(CCl)O	PTCFDJRJOGPUFE-UHFFFAOYSA-N	Benzenoids	Benzene and substituted derivatives	Diphenylmethanes	Bisphenols
34	Dehydrocholic acid	209.37	5.194	+HCOO	6674	402.241	447.239	C24H34O5	CC(CCC(=O)O)C1CCC2C1(C(=O)CC3C2C(=O)CC4C3(CCC(=O)C4)C)C	OHXPGWPVLFPUSM-KLRNGDHRSA-N	Lipids and lipid-like molecules	Steroids and steroid derivatives	Bile acids, alcohols and derivatives
35	Myricetin	175.17	4.087	+HCOO	5281672	318.038	363.036	C15H10O8	C1=C(C=C(C(=C1O)O)O)C2=C(C(=O)C3=C(C=C(C=C3O2)O)O)O	IKMDFBPHZNJCSN-UHFFFAOYSA-N	Phenylpropanoids and polyketides	Flavonoids	Flavones	Phenolics
36	Lithocholic acid	200.97	7.434	+HCOO	9903	376.298	421.296	C24H40O3	CC(CCC(=O)O)C1CCC2C1(CCC3C2CCC4C3(CCC(C4)O)C)C	SMEROWZSTRWXGI-HVATVPOCSA-N	Lipids and lipid-like molecules	Steroids and steroid derivatives	Bile acids, alcohols and derivatives
37	Diphenyl(2,4,6-trimethylbenzoyl)phosphine oxide	200.31	5.89	+HCOO	166480	348.128	393.126	C22H21O2P	CC1=CC(=C(C(=C1)C)C(=O)P(=O)(C2=CC=CC=C2)C3=CC=CC=C3)C	VFHVQBAGLAREND-UHFFFAOYSA-N	Benzenoids	Benzene and substituted derivatives	Benzoic acids and derivatives	Photoinitiators
38	cyclic PLA10	257.39	6.293	+NH4	NA	720.211	738.245	C30H40O20	CC1OC(=O)C(C)OC(=O)C(C)OC(=O)C(C)OC(=O)C(C)OC(=O)C(C)OC(=O)C(C)OC(=O)C(C)OC(=O)C(C)OC(=O)C(C)OC1=O	TWLJVMPKZBAFRN-UHFFFAOYNA-N	Phenylpropanoids and polyketides	Macrolides and analogues		Oligomers
39	cyclic PLA7	204.03	5.745	+NH4	89756753	504.148	522.182	C21H28O14	CC1C(=O)OC(C(=O)OC(C(=O)OC(C(=O)OC(C(=O)OC(C(=O)OC(C(=O)O1)C)C)C)C)C)C	VOIMRKAVESNHRI-UHFFFAOYSA-N	Phenylpropanoids and polyketides	Macrolides and analogues		Oligomers
40	cyclic PLA8	222.55	6	+NH4	NA	576.169	594.203	C24H32O16	CC1OC(=O)C(C)OC(=O)C(C)OC(=O)C(C)OC(=O)C(C)OC(=O)C(C)OC(=O)C(C)OC(=O)C(C)OC1=O	PPVBZYMBCYDDSL-UHFFFAOYNA-N	Phenylpropanoids and polyketides	Macrolides and analogues		Oligomers
41	cyclic PLA9	240.89	6.133	+NH4	NA	648.19	666.224	C27H36O18	CC1OC(=O)C(C)OC(=O)C(C)OC(=O)C(C)OC(=O)C(C)OC(=O)C(C)OC(=O)C(C)OC(=O)C(C)OC(=O)C(C)OC1=O	HUDKHJBZLMMETH-UHFFFAOYNA-N	Phenylpropanoids and polyketides	Macrolides and analogues		Oligomers
42	Irganox 245	234.14	7.068	+NH4	91620	586.351	604.384	C34H50O8	CC1=CC(=CC(=C1O)C(C)(C)C)CCC(=O)OCCOCCOCCOC(=O)CCC2=CC(=C(C(=C2)C)O)C(C)(C)C	QSRJVOOOWGXUDY-UHFFFAOYSA-N	Benzenoids	Benzene and substituted derivatives	Phenylpropanes	Antioxidants
43	PEG-10	199.43	3.439	+NH4	79689	458.273	476.307	C20H42O11	C(COCCOCCOCCOCCOCCOCCOCCOCCOCCO)O	DTPCFIHYWYONMD-UHFFFAOYSA-N	Organic oxygen compounds	Organooxygen compounds	Ethers	Oligomers
44	PEG-11	208.55	3.59	+NH4	81260	502.299	520.333	C22H46O12	C(COCCOCCOCCOCCOCCOCCOCCOCCOCCOCCO)O	PSVXZQVXSXSQRO-UHFFFAOYSA-N	Organic oxygen compounds	Organooxygen compounds	Ethers	Oligomers
45	PEG-12	218.34	3.723	+NH4	81248	546.325	564.359	C24H50O13	C(COCCOCCOCCOCCOCCOCCOCCOCCOCCOCCOCCO)O	WRZXKWFJEFFURH-UHFFFAOYSA-N	Organic oxygen compounds	Organooxygen compounds	Ethers	Oligomers
46	PEG-13	228.73	3.843	+NH4	87168	590.351	608.385	C26H54O14	C(COCCOCCOCCOCCOCCOCCOCCOCCOCCOCCOCCOCCO)O	AKWFJQNBHYVIPY-UHFFFAOYSA-N	Organic oxygen compounds	Organooxygen compounds	Ethers	Oligomers
47	PEG-14	240.02	3.95	+NH4	656926	634.378	652.411	C26H54O14	C(COCCOCCOCCOCCOCCOCCOCCOCCOCCOCCOCCOCCOCCO)O	ILLKMACMBHTSHP-UHFFFAOYSA-N	Organic oxygen compounds	Organooxygen compounds	Ethers	Oligomers
48	PEG-15	250.69	4.049	+NH4	120062	678.404	696.438	C30H62O16	C(COCCOCCOCCOCCOCCOCCOCCOCCOCCOCCOCCOCCOCCOCCO)O	OWTQQPNDSWCHOV-UHFFFAOYSA-N	Organic oxygen compounds	Organooxygen compounds	Ethers	Oligomers
49	PEG-16	261.9	4.14	+NH4	81262	722.43	740.464	C22H46O12	C(COCCOCCOCCOCCOCCOCCOCCOCCOCCOCCOCCOCCOCCOCCOCCO)O	DHORSBRLGKJPFC-UHFFFAOYSA-N	Organic oxygen compounds	Organooxygen compounds	Ethers	Oligomers
50	PEG-17	271.31	4.224	+NH4	13956225	766.456	784.49	C34H70O18	C(COCCOCCOCCOCCOCCOCCOCCOCCOCCOCCOCCOCCOCCOCCOCCOCCO)O	NIELXDCPHZJHGM-UHFFFAOYSA-N	Organic oxygen compounds	Organooxygen compounds	Ethers	Oligomers
51	PEG-18	282.06	4.302	+NH4	14497137	810.482	828.516	C36H74O19	C(COCCOCCOCCOCCOCCOCCOCCOCCOCCOCCOCCOCCOCCOCCOCCOCCOCCO)O	WPTOGBNHVWOHQK-UHFFFAOYSA-N	Organic oxygen compounds	Organooxygen compounds	Ethers	Oligomers
52	PEG-7	176.06	2.866	+NH4	79718	326.194	344.228	C14H30O8	C(COCCOCCOCCOCCOCCOCCO)O	XPJRQAIZZQMSCM-UHFFFAOYSA-N	Organic oxygen compounds	Organooxygen compounds	Ethers	Oligomers
53	PEG-8	183.36	3.083	+NH4	78798	370.22	388.254	C16H34O9	C(COCCOCCOCCOCCOCCOCCOCCO)O	GLZWNFNQMJAZGY-UHFFFAOYSA-N	Organic oxygen compounds	Organooxygen compounds	Ethers	Oligomers
54	PEG-9	191.04	3.271	+NH4	4867	414.246	432.28	C18H38O10	C(COCCOCCOCCOCCOCCOCCOCCOCCO)O	YZUUTMGDONTGTN-UHFFFAOYSA-N	Organic oxygen compounds	Organooxygen compounds	Ethers	Oligomers
55	PLA10	258.07	5.743	+NH4	NA	738.222	756.256	C30H42O21	CC(O)C(=O)OC(C)C(=O)OC(C)C(=O)OC(C)C(=O)OC(C)C(=O)OC(C)C(=O)OC(C)C(=O)OC(C)C(=O)OC(C)C(=O)OC(C)C(O)=O	ZXAJUHMQWOJHOJ-UHFFFAOYNA-N	Phenylpropanoids and polyketides	Peptidomimetics	Depsipeptides	Oligomers
56	PLA11	270.15	5.9	+NH4	NA	810.243	828.277	C33H46O23	CC(O)C(=O)OC(C)C(=O)OC(C)C(=O)OC(C)C(=O)OC(C)C(=O)OC(C)C(=O)OC(C)C(=O)OC(C)C(=O)OC(C)C(=O)OC(C)C(=O)OC(C)C(O)=O	XFAHNXGAPDLDCE-UHFFFAOYNA-N	Phenylpropanoids and polyketides	Peptidomimetics	Depsipeptides	Oligomers
57	PLA12	281.9	6.029	+NH4	NA	882.264	900.298	C36H50O25	CC(O)C(=O)OC(C)C(=O)OC(C)C(=O)OC(C)C(=O)OC(C)C(=O)OC(C)C(=O)OC(C)C(=O)OC(C)C(=O)OC(C)C(=O)OC(C)C(=O)OC(C)C(=O)OC(C)C(O)=O	LIDTZGWUCZBJAA-UHFFFAOYNA-N	Phenylpropanoids and polyketides	Peptidomimetics	Depsipeptides	Oligomers
58	PLA13	292.02	6.134	+NH4	NA	954.285	972.319	C39H54O27	CC(O)C(=O)OC(C)C(=O)OC(C)C(=O)OC(C)C(=O)OC(C)C(=O)OC(C)C(=O)OC(C)C(=O)OC(C)C(=O)OC(C)C(=O)OC(C)C(=O)OC(C)C(=O)OC(C)C(=O)OC(C)C(O)=O	KXEDVECHJYNVOM-UHFFFAOYNA-N	Phenylpropanoids and polyketides	Peptidomimetics	Depsipeptides	Oligomers
59	PLA7	212.3	5.141	+NH4	153463927	522.158	540.192	C21H30O15	CC(C(=O)OC(C)C(=O)OC(C)C(=O)OC(C)C(=O)OC(C)C(=O)OC(C)C(=O)OC(C)C(=O)O)O	XMAOXOJOKDCOIR-UHFFFAOYSA-N	Phenylpropanoids and polyketides	Peptidomimetics	Depsipeptides	Oligomers
60	PLA9	244.8	5.535	+NH4	NA	666.201	684.235	C27H38O19	CC(O)C(=O)OC(C)C(=O)OC(C)C(=O)OC(C)C(=O)OC(C)C(=O)OC(C)C(=O)OC(C)C(=O)OC(C)C(=O)OC(C)C(O)=O	KJBUMWBQDIXADN-UHFFFAOYNA-N	Phenylpropanoids and polyketides	Peptidomimetics	Depsipeptides	Oligomers
61	PPG10	235.23	6.534	+NH4	87390959	598.429	616.463	C30H62O11	CC(CO)OCC(C)OCC(C)OCC(C)OCC(C)OCC(C)OCC(C)OCC(C)OCC(C)OCC(C)O	MCVKSYYBBHNAFN-UHFFFAOYSA-N	Organic oxygen compounds	Organooxygen compounds	Alcohols and polyols	Oligomers
62	PPG11	248.74	6.733	+NH4	87491421	656.471	674.505	C33H68O12	CC(CO)OCC(C)OCC(C)OCC(C)OCC(C)OCC(C)OCC(C)OCC(C)OCC(C)OCC(C)OCC(C)O	ZRTKYIJRMCSONJ-UHFFFAOYSA-N	Organic oxygen compounds	Organooxygen compounds	Alcohols and polyols	Oligomers
63	PPG12	263.68	6.904	+NH4	14274838	714.513	732.547	C36H74O13	CC(CO)OCC(C)OCC(C)OCC(C)OCC(C)OCC(C)OCC(C)OCC(C)OCC(C)OCC(C)OCC(C)OCC(C)O	XUAGABNXLLHNRF-UHFFFAOYSA-N	Organic oxygen compounds	Organooxygen compounds	Alcohols and polyols	Oligomers
64	PPG13	279.91	7.057	+NH4	87492135	772.555	790.589	C39H80O14	CC(CO)OCC(C)OCC(C)OCC(C)OCC(C)OCC(C)OCC(C)OCC(C)OCC(C)OCC(C)OCC(C)OCC(C)OCC(C)O	COLJSLDBDWQMGD-UHFFFAOYSA-N	Organic oxygen compounds	Organooxygen compounds	Alcohols and polyols	Oligomers
65	PPG14	295.73	7.187	+NH4	87137080	830.597	848.63	C42H86O15	CC(CO)OCC(C)OCC(C)OCC(C)OCC(C)OCC(C)OCC(C)OCC(C)OCC(C)OCC(C)OCC(C)OCC(C)OCC(C)OCC(C)O	QKVUKSNFNRICHD-UHFFFAOYSA-N	Organic oxygen compounds	Organooxygen compounds	Alcohols and polyols	Oligomers
66	PPG8	212.2	6.03	+NH4	22051740	482.345	500.379	C24H50O9	CC(CO)OCC(C)OCC(C)OCC(C)OCC(C)OCC(C)OCC(C)OCC(C)O	ZZEANNAZZVVPKU-UHFFFAOYSA-N	Organic oxygen compounds	Organooxygen compounds	Alcohols and polyols	Oligomers
67	PPG9	222.88	6.298	+NH4	21989361	540.387	558.421	C27H56O10	CC(CO)OCC(C)OCC(C)OCC(C)OCC(C)OCC(C)OCC(C)OCC(C)OCC(C)O	DXVLAUMXGHQKAV-UHFFFAOYSA-N	Organic oxygen compounds	Organooxygen compounds	Alcohols and polyols	Oligomers
68	Nitrotetrazolium blue chloride	325.14	4.115	-2Cl	9281	816.173	746.234	C40H30Cl2N10O6	COC1=C(C=CC(=C1)C2=CC(=C(C=C2)[N+]3=NC(=NN3C4=CC=C(C=C4)[N+](=O)[O-])C5=CC=CC=C5)OC)[N+]6=NC(=NN6C7=CC=C(C=C7)[N+](=O)[O-])C8=CC=CC=C8.[Cl-].[Cl-]	FSVCQIDHPKZJSO-UHFFFAOYSA-L	Benzenoids	Benzene and substituted derivatives	Biphenyls and derivatives	Colorants
69	Hexadecyltrimethylammonium bromide	198.25	6.784	-Br	5974	363.25	284.331	C19H42BrN	CCCCCCCCCCCCCCCC[N+](C)(C)C.[Br-]	LZZYPRNAOMGNLH-UHFFFAOYSA-M	Organic nitrogen compounds	Organonitrogen compounds	Quaternary ammonium salts	Sulfactant
70	Phenosafranine	166.53	3.714	-Cl	65732	322.099	287.129	C18H15ClN4	C1=CC=C(C=C1)[N+]2=C3C=C(C=CC3=NC4=C2C=C(C=C4)N)N.[Cl-]	SOUHUMACVWVDME-UHFFFAOYSA-N	Organoheterocyclic compounds	Diazanaphthalenes	Benzodiazines	Colorants
71	benzalkonium chloride (8)	172.8	4.872	-Cl	13740	283.207	248.237	C17H30ClN	CCCCCCCC[N+](C)(C)CC1=CC=CC=C1.[Cl-]	PXFDQFDPXWHEEP-UHFFFAOYSA-M	Benzenoids	Benzene and substituted derivatives	Alkyldimethylbenzylammonium halides	Surfactant
72	Rhodamine 6G	217.33	5.515	-Cl	13806	478.202	443.233	C28H31ClN2O3	CCNC1=CC2=C(C=C1C)C(=C3C=C(C(=[NH+]CC)C=C3O2)C)C4=CC=CC=C4C(=O)OCC.[Cl-]	VYXSBFYARXAAKO-UHFFFAOYSA-N	Organoheterocyclic compounds	Benzopyrans	1-benzopyrans	Colorants
73	Hexadecyltrimethylammonium chloride	199.22	6.755	-Cl	8154	319.301	284.331	C19H42ClN	CCCCCCCCCCCCCCCC[N+](C)(C)C.[Cl-]	WOWHHFRSBJGXCM-UHFFFAOYSA-M	Organic nitrogen compounds	Organonitrogen compounds	Quaternary ammonium salts	Surfactant
74	benzalkonium chloride (10)	185.55	5.608	-Cl	13762	311.238	276.269	C19H34ClN	CCCCCCCCCC[N+](C)(C)CC1=CC=CC=C1.[Cl-]	TTZLKXKJIMOHHG-UHFFFAOYSA-M	Benzenoids	Benzene and substituted derivatives	Alkyldimethylbenzylammonium halides	Surfactant
75	benzalkonium chloride (14)	207.6	6.587	-Cl	8755	367.301	332.331	C23H42ClN	CCCCCCCCCCCCCC[N+](C)(C)CC1=CC=CC=C1.[Cl-]	OCBHHZMJRVXXQK-UHFFFAOYSA-M	Benzenoids	Benzene and substituted derivatives	Alkyldimethylbenzylammonium halides	Surfactant
76	Dimethyldidecylammonium chloride	213.34	6.715	-Cl	23558	361.348	326.378	C22H48ClN	CCCCCCCCCC[N+](C)(C)CCCCCCCCCC.[Cl-]	RUPBZQFQVRMKDG-UHFFFAOYSA-M	Organic nitrogen compounds	Organonitrogen compounds	Quaternary ammonium salts	Disinfectant cleaner
77	benzalkonium chloride (16)	217.02	6.929	-Cl	31202	395.332	360.362	C25H46ClN	CCCCCCCCCCCCCCCC[N+](C)(C)CC1=CC=CC=C1.[Cl-]	SXPWTBGAZSPLHA-UHFFFAOYSA-M	Benzenoids	Benzene and substituted derivatives	Alkyldimethylbenzylammonium halides	Surfactant
78	benzalkonium chloride (12)	196.96	6.161	-Cl	8753	339.269	304.3	C21H38ClN	CCCCCCCCCCCC[N+](C)(C)CC1=CC=CC=C1.[Cl-]	JBIROUFYLSSYDX-UHFFFAOYSA-M	Benzenoids	Benzene and substituted derivatives	Alkyldimethylbenzylammonium halides	Surfactant
79	Thiamine (Vitamin B1)	162.24	0.648	-Cl	1130	265.112	230.143	C12H17N4OS+	CC1=C(SC=[N+]1CC2=CN=C(N=C2N)C)CCO	JZRWCGZRTZMZEH-UHFFFAOYSA-N	Organoheterocyclic compounds	Diazines	Pyrimidines and pyrimidine derivatives
80	Rhodamine B	217.49	5.521	-Cl	6694	478.202	443.233	C28H31ClN2O3	CCN(CC)C1=CC2=C(C=C1)C(=C3C=CC(=[N+](CC)CC)C=C3O2)C4=CC=CC=C4C(=O)O.[Cl-]	PYWVYCXTNDRMGF-UHFFFAOYSA-N	Organoheterocyclic compounds	Benzopyrans	1-benzopyrans	Colorants
81	Alizarin red S	162.11	4.371	-Na+2H	3955344	341.981	321.006	C14H7NaO7S	C1=CC=C2C(=C1)C(=O)C3=CC(=C(C(=C3C2=O)O)O)S(=O)(=O)[O-].[Na+]	HFVAFDPGUJEFBQ-UHFFFAOYSA-M	Benzenoids	Anthracenes	Anthraquinones	Colorants
82	2,6-Dichloroindophenol sodium	155.64	4.602	-Na+2H	23697355	288.967	267.993	C12H6Cl2NNaO2	C1=CC(=CC=C1N=C2C=C(C(=O)C(=C2)Cl)Cl)[O-].[Na+]	CVSUAFOWIXUYQA-UHFFFAOYSA-M	Organic nitrogen compounds	Organonitrogen compounds	Quinonimines
83	Acid Yellow 36	193.38	5.574	-Na+2H	3935589	375.065	354.091	C18H14N3NaO3S	C1=CC=C(C=C1)NC2=CC=C(C=C2)N=NC3=CC(=CC=C3)S(=O)(=O)[O-].[Na+]	NYGZLYXAPMMJTE-UHFFFAOYSA-M	Organoheterocyclic compounds	Azobenzenes		Colorants
84	Methyl orange	176.62	4.624	-Na+2H	23673835	327.065	306.091	C14H14N3NaO3S	CN(C)C1=CC=C(C=C1)N=NC2=CC=C(C=C2)S(=O)(=O)[O-].[Na+]	STZCRXQWRGQSJD-UHFFFAOYSA-M	Organoheterocyclic compounds	Azobenzenes		Colorants
85	Brilliant Blue R	311.68	6.132	-Na+2H	61365	825.252	804.277	C45H44N3NaO7S2	CCN(CC1=CC(=CC=C1)S(=O)(=O)[O-])C2=CC=C(C=C2)C(=C3C=CC(=[N+](CC)CC4=CC(=CC=C4)S(=O)(=O)[O-])C=C3)C5=CC=C(C=C5)NC6=CC=C(C=C6)OCC.[Na+]	NKLPQNGYXWVELD-UHFFFAOYSA-M	Benzenoids	Benzene and substituted derivatives	Phenylmethylamines	Colorants
